# Supplementary material for: Genetic overlap and causality between COVID-19 and multi-site chronic pain: the importance of immunity
Source: Front Immunol. 2024 Mar 18;15:1277720. doi: 10.3389/fimmu.2024.1277720 (PMC11022998; doi:10.3389/fimmu.2024.1277720)
Supplement: Supplementary file 1 [file Table_1.xlsx]

## Sheet: Supplementary table 1
Supplementary Table 1.The annotation in fuma based on the result of CPASSOC
Trait	symbol	Trait	CHR	START	STOP	GenomicLocus
COVID-19	ENSG00000142700	DMRTA2	1	50883222	50889172	1
COVID-19	ENSG00000185104	FAF1	1	50905150	51425935	1
COVID-19	ENSG00000123080	CDKN2C	1	51426417	51440305	1
COVID-19	ENSG00000197852	FAM212B	1	112223252	112298446	2
COVID-19	ENSG00000064703	DDX20	1	112297867	112310638	2
COVID-19	ENSG00000171385	KCND3	1	112313284	112531777	2
COVID-19	ENSG00000118298	CA14	1	150229554	150237478	3
COVID-19	ENSG00000117362	APH1A	1	150237804	150241980	3
COVID-19	ENSG00000118292	C1orf54	1	150240600	150253327	3
COVID-19	ENSG00000159208	C1orf51	1	150254953	150259505	3
COVID-19	ENSG00000187145	MRPS21	1	150266289	150281414	3
COVID-19	ENSG00000117360	PRPF3	1	150293925	150325671	3
COVID-19	ENSG00000163125	RPRD2	1	150335567	150449042	3
COVID-19	ENSG00000143374	TARS2	1	150459887	150480078	3
COVID-19	ENSG00000143369	ECM1	1	150480538	150486265	3
COVID-19	ENSG00000143382	ADAMTSL4	1	150521884	150533413	3
COVID-19	ENSG00000225996	AL356356.1	1	150521897	150524367	3
COVID-19	ENSG00000163357	DCST1	1	155006300	155023406	4
COVID-19	ENSG00000143537	ADAM15	1	155023042	155035252	4
COVID-19	ENSG00000243364	EFNA4	1	155036207	155042029	4
COVID-19	ENSG00000143590	EFNA3	1	155036224	155060014	4
COVID-19	ENSG00000251246	EFNA3	1	155036224	155059283	4
COVID-19	ENSG00000169242	EFNA1	1	155099936	155107333	4
COVID-19	ENSG00000169241	SLC50A1	1	155107820	155111329	4
COVID-19	ENSG00000179085	DPM3	1	155112367	155113071	4
COVID-19	ENSG00000163463	KRTCAP2	1	155141884	155145951	4
COVID-19	ENSG00000273088	RP11-201K10.3	1	155141885	155159748	4
COVID-19	ENSG00000163462	TRIM46	1	155145873	155157447	4
COVID-19	ENSG00000185499	MUC1	1	155158300	155162707	4
COVID-19	ENSG00000169231	THBS3	1	155165379	155178842	4
COVID-19	ENSG00000173171	MTX1	1	155178490	155183615	4
COVID-19	ENSG00000177628	GBA	1	155204243	155214490	4
COVID-19	ENSG00000116521	SCAMP3	1	155225770	155232221	4
COVID-19	ENSG00000176444	CLK2	1	155232659	155248282	4
COVID-19	ENSG00000143630	HCN3	1	155247374	155259639	4
COVID-19	ENSG00000160752	FDPS	1	155278539	155290457	4
COVID-19	ENSG00000160753	RUSC1	1	155290687	155300905	4
COVID-19	ENSG00000116539	ASH1L	1	155305059	155532598	4
COVID-19	ENSG00000125459	MSTO1	1	155579979	155718153	4
COVID-19	ENSG00000163374	YY1AP1	1	155629237	155658791	4
COVID-19	ENSG00000132676	DAP3	1	155657751	155708801	4
COVID-19	ENSG00000116580	GON4L	1	155719508	155829191	4
COVID-19	ENSG00000132718	SYT11	1	155829300	155854990	4
COVID-19	ENSG00000143702	CEP170	1	243287730	243418650	5
COVID-19	ENSG00000269795	AC092782.1	1	243388058	243395911	5
COVID-19	ENSG00000054282	SDCCAG8	1	243419320	243663394	5
COVID-19	ENSG00000176887	SOX11	2	5832799	5841516	6
COVID-19	ENSG00000144791	LIMD1	3	45596886	45727830	7
COVID-19	ENSG00000211456	SACM1L	3	45730548	45786916	7
COVID-19	ENSG00000163817	SLC6A20	3	45796942	45838027	7
COVID-19	ENSG00000163818	LZTFL1	3	45864808	45957534	7
COVID-19	ENSG00000173585	CCR9	3	45927996	45944667	7
COVID-19	ENSG00000163820	FYCO1	3	45959396	46037316	7
COVID-19	ENSG00000172215	CXCR6	3	45982425	45989845	7
COVID-19	ENSG00000173578	XCR1	3	46058516	46069234	7
COVID-19	ENSG00000183625	CCR3	3	46205096	46308197	7
COVID-19	ENSG00000163823	CCR1	3	46243200	46249887	7
COVID-19	ENSG00000121807	CCR2	3	46395225	46402419	7
COVID-19	ENSG00000160791	CCR5	3	46411633	46417697	7
COVID-19	ENSG00000121797	CCRL2	3	46448654	46454488	7
COVID-19	ENSG00000012223	LTF	3	46477136	46526724	7
COVID-19	ENSG00000164061	BSN	3	49591922	49708978	8
COVID-19	ENSG00000164062	APEH	3	49711435	49721396	8
COVID-19	ENSG00000173531	MST1	3	49721380	49726934	8
COVID-19	ENSG00000164068	RNF123	3	49726932	49758962	8
COVID-19	ENSG00000176020	AMIGO3	3	49754267	49761349	8
COVID-19	ENSG00000173540	GMPPB	3	49754277	49761384	8
COVID-19	ENSG00000176095	IP6K1	3	49761727	49823975	8
COVID-19	ENSG00000187492	CDHR4	3	49828165	49837268	8
COVID-19	ENSG00000185614	FAM212A	3	49840687	49842463	8
COVID-19	ENSG00000182179	UBA7	3	49842640	49851379	8
COVID-19	ENSG00000183763	TRAIP	3	49866034	49894007	8
COVID-19	ENSG00000164076	CAMKV	3	49895421	49907655	8
COVID-19	ENSG00000164078	MST1R	3	49924435	49941299	8
COVID-19	ENSG00000228008	CTD-2330K9.3	3	49941278	49954370	8
COVID-19	ENSG00000164077	MON1A	3	49946302	49967606	8
COVID-19	ENSG00000004534	RBM6	3	49977440	50137478	8
COVID-19	ENSG00000003756	RBM5	3	50126341	50156454	8
COVID-19	ENSG00000001617	SEMA3F	3	50192478	50226508	8
COVID-19	ENSG00000114349	GNAT1	3	50229045	50233949	8
COVID-19	ENSG00000081148	IMPG2	3	100941390	101039404	9
COVID-19	ENSG00000138468	SENP7	3	101043049	101232085	9
COVID-19	ENSG00000174173	TRMT10C	3	101280706	101285290	9
COVID-19	ENSG00000081154	PCNP	3	101292939	101313281	9
COVID-19	ENSG00000066422	ZBTB11	3	101367733	101396339	9
COVID-19	ENSG00000114391	RPL24	3	101399935	101405626	9
COVID-19	ENSG00000182504	CEP97	3	101442769	101489406	9
COVID-19	ENSG00000144815	NXPE3	3	101498046	101547073	9
COVID-19	ENSG00000144802	NFKBIZ	3	101546835	101579866	9
COVID-19	ENSG00000114439	BBX	3	107241783	107530171	10
COVID-19	ENSG00000114054	PCCB	3	135969148	136056738	11
COVID-19	ENSG00000118007	STAG1	3	136055077	136471220	11
COVID-19	ENSG00000168917	SLC35G2	3	136537489	136574734	11
COVID-19	ENSG00000158092	NCK1	3	136581050	136668665	11
COVID-19	ENSG00000145113	MUC4	3	195473636	195539148	12
COVID-19	ENSG00000168228	ZCCHC4	4	25314407	25372005	13
COVID-19	ENSG00000053900	ANAPC4	4	25378835	25420120	13
COVID-19	ENSG00000153064	BANK1	4	102332443	102995969	14
COVID-19	ENSG00000138821	SLC39A8	4	103172198	103352415	14
COVID-19	ENSG00000096433	ITPR3	6	33588142	33664351	17
COVID-19	ENSG00000137288	UQCC2	6	33662070	33679504	17
COVID-19	ENSG00000269490	SBP1	6	33663196	33663474	17
COVID-19	ENSG00000161896	IP6K3	6	33689444	33714762	17
COVID-19	ENSG00000161904	LEMD2	6	33738979	33756913	17
COVID-19	ENSG00000096395	MLN	6	33762450	33771788	17
COVID-19	ENSG00000196821	C6orf106	6	34555065	34664636	18
COVID-19	ENSG00000124562	SNRPC	6	34725183	34741571	18
COVID-19	ENSG00000065060	UHRF1BP1	6	34759857	34850915	18
COVID-19	ENSG00000064999	ANKS1A	6	34857042	35059179	18
COVID-19	ENSG00000065029	ZNF76	6	35226686	35263762	18
COVID-19	ENSG00000023892	DEF6	6	35265595	35289548	18
COVID-19	ENSG00000152818	UTRN	6	144606837	145174170	19
COVID-19	ENSG00000105866	SP4	7	21467652	21554440	20
COVID-19	ENSG00000128573	FOXP2	7	113726382	114333827	21
COVID-19	ENSG00000188938	FAM120AOS	9	96208776	96215874	22
COVID-19	ENSG00000048828	FAM120A	9	96214004	96328397	22
COVID-19	ENSG00000197724	PHF2	9	96338689	96441869	22
COVID-19	ENSG00000148219	ASTN2	9	119187504	120177348	23
COVID-19	ENSG00000160271	RALGDS	9	135973107	136039301	24
COVID-19	ENSG00000148288	GBGT1	9	136028340	136039332	24
COVID-19	ENSG00000171102	OBP2B	9	136080664	136084630	24
COVID-19	ENSG00000148296	SURF6	9	136197552	136203235	24
COVID-19	ENSG00000148297	MED22	9	136205160	136214986	24
COVID-19	ENSG00000148303	RPL7A	9	136215069	136218281	24
COVID-19	ENSG00000148290	SURF1	9	136218610	136223552	24
COVID-19	ENSG00000148291	SURF2	9	136223428	136228045	24
COVID-19	ENSG00000148248	SURF4	9	136228325	136242970	24
COVID-19	ENSG00000198870	C9orf96	9	136243117	136271220	24
COVID-19	ENSG00000148300	REXO4	9	136271186	136283164	24
COVID-19	ENSG00000160323	ADAMTS13	9	136279478	136324508	24
COVID-19	ENSG00000160325	CACFD1	9	136325089	136335970	24
COVID-19	ENSG00000160326	SLC2A6	9	136336217	136344259	24
COVID-19	ENSG00000110693	SOX6	11	15987995	16761138	25
COVID-19	ENSG00000121691	CAT	11	34460472	34493609	26
COVID-19	ENSG00000089127	OAS1	12	113344582	113369990	27
COVID-19	ENSG00000111331	OAS3	12	113376157	113411054	27
COVID-19	ENSG00000111335	OAS2	12	113416200	113449528	27
COVID-19	ENSG00000102837	OLFM4	13	53602894	53626192	28
COVID-19	ENSG00000140553	UNC45A	15	91473410	91497323	30
COVID-19	ENSG00000166965	RCCD1	15	91498100	91506349	30
COVID-19	ENSG00000198901	PRC1	15	91509270	91538859	30
COVID-19	ENSG00000184056	VPS33B	15	91541646	91565833	30
COVID-19	ENSG00000172992	DCAKD	17	43100708	43138473	31
COVID-19	ENSG00000136448	NMT1	17	43128978	43186384	31
COVID-19	ENSG00000161714	PLCD3	17	43186335	43210721	31
COVID-19	ENSG00000154975	CA10	17	49707674	50237377	32
COVID-19	ENSG00000187323	DCC	18	49866542	51057784	33
COVID-19	ENSG00000142002	DPP9	19	4675236	4724685	34
COVID-19	ENSG00000142233	NTN5	19	49164664	49176338	35
COVID-19	ENSG00000176920	FUT2	19	49199228	49209207	35
COVID-19	ENSG00000176909	MAMSTR	19	49215999	49222978	35
COVID-19	ENSG00000105538	RASIP1	19	49223844	49243978	35
COVID-19	ENSG00000182264	IZUMO1	19	49244109	49250166	35
COVID-19	ENSG00000174951	FUT1	19	49251268	49258647	35
COVID-19	ENSG00000105550	FGF21	19	49258816	49261587	35
COVID-19	ENSG00000087076	HSD17B14	19	49316274	49339935	35
COVID-19	ENSG00000105559	PLEKHA4	19	49340354	49371889	35
COVID-19	ENSG00000087074	PPP1R15A	19	49375649	49379314	35
COVID-19	ENSG00000104804	TULP2	19	49384222	49401990	35
COVID-19	ENSG00000104805	NUCB1	19	49403307	49426629	35
COVID-19	ENSG00000131398	KCNC3	19	50815194	50836772	36
COVID-19	ENSG00000131408	NR1H2	19	50832910	50886239	36
COVID-19	ENSG00000131400	NAPSA	19	50861734	50869087	36
COVID-19	ENSG00000062822	POLD1	19	50887461	50921273	36
COVID-19	ENSG00000185052	SLC24A3	20	19193290	19703581	37
COVID-19	ENSG00000159110	IFNAR2	21	34602206	34637980	38
COVID-19	ENSG00000249624	AP000295.9	21	34619079	34655517	38
COVID-19	ENSG00000243646	IL10RB	21	34638663	34669539	38
Critical COVID-19	ENSG00000142700	DMRTA2	1	50883222	50889172	1
Critical COVID-19	ENSG00000185104	FAF1	1	50905150	51425935	1
Critical COVID-19	ENSG00000123080	CDKN2C	1	51426417	51440305	1
Critical COVID-19	ENSG00000162434	JAK1	1	65298912	65432187	2
Critical COVID-19	ENSG00000154027	AK5	1	77747736	78025651	3
Critical COVID-19	ENSG00000180488	FAM73A	1	78245309	78344106	3
Critical COVID-19	ENSG00000162614	NEXN	1	78354198	78409580	3
Critical COVID-19	ENSG00000162613	FUBP1	1	78409740	78444794	3
Critical COVID-19	ENSG00000162616	DNAJB4	1	78444859	78483648	3
Critical COVID-19	ENSG00000137960	GIPC2	1	78445226	78604133	3
Critical COVID-19	ENSG00000197852	FAM212B	1	112223252	112298446	4
Critical COVID-19	ENSG00000064703	DDX20	1	112297867	112310638	4
Critical COVID-19	ENSG00000171385	KCND3	1	112313284	112531777	4
Critical COVID-19	ENSG00000118298	CA14	1	150229554	150237478	5
Critical COVID-19	ENSG00000117362	APH1A	1	150237804	150241980	5
Critical COVID-19	ENSG00000118292	C1orf54	1	150240600	150253327	5
Critical COVID-19	ENSG00000159208	C1orf51	1	150254953	150259505	5
Critical COVID-19	ENSG00000187145	MRPS21	1	150266289	150281414	5
Critical COVID-19	ENSG00000117360	PRPF3	1	150293925	150325671	5
Critical COVID-19	ENSG00000163125	RPRD2	1	150335567	150449042	5
Critical COVID-19	ENSG00000143374	TARS2	1	150459887	150480078	5
Critical COVID-19	ENSG00000143369	ECM1	1	150480538	150486265	5
Critical COVID-19	ENSG00000143382	ADAMTSL4	1	150521884	150533413	5
Critical COVID-19	ENSG00000225996	AL356356.1	1	150521897	150524367	5
Critical COVID-19	ENSG00000163354	DCST2	1	154990996	155006257	6
Critical COVID-19	ENSG00000163357	DCST1	1	155006300	155023406	6
Critical COVID-19	ENSG00000143537	ADAM15	1	155023042	155035252	6
Critical COVID-19	ENSG00000243364	EFNA4	1	155036207	155042029	6
Critical COVID-19	ENSG00000143590	EFNA3	1	155036224	155060014	6
Critical COVID-19	ENSG00000251246	EFNA3	1	155036224	155059283	6
Critical COVID-19	ENSG00000169242	EFNA1	1	155099936	155107333	6
Critical COVID-19	ENSG00000169241	SLC50A1	1	155107820	155111329	6
Critical COVID-19	ENSG00000179085	DPM3	1	155112367	155113071	6
Critical COVID-19	ENSG00000163463	KRTCAP2	1	155141884	155145951	6
Critical COVID-19	ENSG00000273088	RP11-201K10.3	1	155141885	155159748	6
Critical COVID-19	ENSG00000163462	TRIM46	1	155145873	155157447	6
Critical COVID-19	ENSG00000185499	MUC1	1	155158300	155162707	6
Critical COVID-19	ENSG00000169231	THBS3	1	155165379	155178842	6
Critical COVID-19	ENSG00000173171	MTX1	1	155178490	155183615	6
Critical COVID-19	ENSG00000177628	GBA	1	155204243	155214490	6
Critical COVID-19	ENSG00000160767	FAM189B	1	155216996	155225274	6
Critical COVID-19	ENSG00000143627	PKLR	1	155259630	155271225	6
Critical COVID-19	ENSG00000160752	FDPS	1	155278539	155290457	6
Critical COVID-19	ENSG00000116539	ASH1L	1	155305059	155532598	6
Critical COVID-19	ENSG00000125459	MSTO1	1	155579979	155718153	6
Critical COVID-19	ENSG00000163374	YY1AP1	1	155629237	155658791	6
Critical COVID-19	ENSG00000132676	DAP3	1	155657751	155708801	6
Critical COVID-19	ENSG00000116580	GON4L	1	155719508	155829191	6
Critical COVID-19	ENSG00000132718	SYT11	1	155829300	155854990	6
Critical COVID-19	ENSG00000116584	ARHGEF2	1	155916630	155976861	6
Critical COVID-19	ENSG00000163479	SSR2	1	155978839	155990750	6
Critical COVID-19	ENSG00000132698	RAB25	1	156030951	156040295	6
Critical COVID-19	ENSG00000254726	MEX3A	1	156041804	156051789	6
Critical COVID-19	ENSG00000160789	LMNA	1	156052364	156109880	6
Critical COVID-19	ENSG00000196189	SEMA4A	1	156117157	156147543	6
Critical COVID-19	ENSG00000143702	CEP170	1	243287730	243418650	7
Critical COVID-19	ENSG00000269795	AC092782.1	1	243388058	243395911	7
Critical COVID-19	ENSG00000054282	SDCCAG8	1	243419320	243663394	7
Critical COVID-19	ENSG00000176887	SOX11	2	5832799	5841516	8
Critical COVID-19	ENSG00000119866	BCL11A	2	60678302	60780702	9
Critical COVID-19	ENSG00000115524	SF3B1	2	198254508	198299815	10
Critical COVID-19	ENSG00000115520	COQ10B	2	198318147	198340032	10
Critical COVID-19	ENSG00000144381	HSPD1	2	198351305	198381461	10
Critical COVID-19	ENSG00000115541	HSPE1	2	198364718	198368181	10
Critical COVID-19	ENSG00000270757	HSPE1-MOB4	2	198365137	198415450	10
Critical COVID-19	ENSG00000115540	MOB4	2	198380295	198418423	10
Critical COVID-19	ENSG00000162944	RFTN2	2	198432948	198540769	10
Critical COVID-19	ENSG00000222017	AC011997.1	2	198557830	198639547	10
Critical COVID-19	ENSG00000247626	MARS2	2	198570087	198573113	10
Critical COVID-19	ENSG00000152430	BOLL	2	198591603	198651486	10
Critical COVID-19	ENSG00000115896	PLCL1	2	198669426	199437305	10
Critical COVID-19	ENSG00000163814	CDCP1	3	45123770	45187914	11
Critical COVID-19	ENSG00000249992	TMEM158	3	45265958	45267770	11
Critical COVID-19	ENSG00000011376	LARS2	3	45429998	45590913	11
Critical COVID-19	ENSG00000144791	LIMD1	3	45596886	45727830	11
Critical COVID-19	ENSG00000211456	SACM1L	3	45730548	45786916	11
Critical COVID-19	ENSG00000163817	SLC6A20	3	45796942	45838027	11
Critical COVID-19	ENSG00000163818	LZTFL1	3	45864808	45957534	11
Critical COVID-19	ENSG00000173585	CCR9	3	45927996	45944667	11
Critical COVID-19	ENSG00000163820	FYCO1	3	45959396	46037316	11
Critical COVID-19	ENSG00000172215	CXCR6	3	45982425	45989845	11
Critical COVID-19	ENSG00000173578	XCR1	3	46058516	46069234	11
Critical COVID-19	ENSG00000183625	CCR3	3	46205096	46308197	11
Critical COVID-19	ENSG00000163823	CCR1	3	46243200	46249887	11
Critical COVID-19	ENSG00000121807	CCR2	3	46395225	46402419	11
Critical COVID-19	ENSG00000160791	CCR5	3	46411633	46417697	11
Critical COVID-19	ENSG00000121797	CCRL2	3	46448654	46454488	11
Critical COVID-19	ENSG00000012223	LTF	3	46477136	46526724	11
Critical COVID-19	ENSG00000163825	RTP3	3	46538981	46542439	11
Critical COVID-19	ENSG00000163827	LRRC2	3	46556913	46621589	11
Critical COVID-19	ENSG00000268324	LUZPP1	3	46598888	46601178	11
Critical COVID-19	ENSG00000241186	TDGF1	3	46616045	46668033	11
Critical COVID-19	ENSG00000160808	MYL3	3	46899362	46923659	11
Critical COVID-19	ENSG00000160801	PTH1R	3	46919236	46945287	11
Critical COVID-19	ENSG00000164061	BSN	3	49591922	49708978	12
Critical COVID-19	ENSG00000164062	APEH	3	49711435	49721396	12
Critical COVID-19	ENSG00000173531	MST1	3	49721380	49726934	12
Critical COVID-19	ENSG00000164068	RNF123	3	49726932	49758962	12
Critical COVID-19	ENSG00000176020	AMIGO3	3	49754267	49761349	12
Critical COVID-19	ENSG00000173540	GMPPB	3	49754277	49761384	12
Critical COVID-19	ENSG00000176095	IP6K1	3	49761727	49823975	12
Critical COVID-19	ENSG00000187492	CDHR4	3	49828165	49837268	12
Critical COVID-19	ENSG00000185614	FAM212A	3	49840687	49842463	12
Critical COVID-19	ENSG00000182179	UBA7	3	49842640	49851379	12
Critical COVID-19	ENSG00000183763	TRAIP	3	49866034	49894007	12
Critical COVID-19	ENSG00000164076	CAMKV	3	49895421	49907655	12
Critical COVID-19	ENSG00000164078	MST1R	3	49924435	49941299	12
Critical COVID-19	ENSG00000228008	CTD-2330K9.3	3	49941278	49954370	12
Critical COVID-19	ENSG00000164077	MON1A	3	49946302	49967606	12
Critical COVID-19	ENSG00000004534	RBM6	3	49977440	50137478	12
Critical COVID-19	ENSG00000003756	RBM5	3	50126341	50156454	12
Critical COVID-19	ENSG00000001617	SEMA3F	3	50192478	50226508	12
Critical COVID-19	ENSG00000114349	GNAT1	3	50229045	50233949	12
Critical COVID-19	ENSG00000114439	BBX	3	107241783	107530171	13
Critical COVID-19	ENSG00000114054	PCCB	3	135969148	136056738	14
Critical COVID-19	ENSG00000118007	STAG1	3	136055077	136471220	14
Critical COVID-19	ENSG00000168917	SLC35G2	3	136537489	136574734	14
Critical COVID-19	ENSG00000158092	NCK1	3	136581050	136668665	14
Critical COVID-19	ENSG00000163746	PLSCR2	3	146109208	146213778	15
Critical COVID-19	ENSG00000188313	PLSCR1	3	146232967	146262651	15
Critical COVID-19	ENSG00000168228	ZCCHC4	4	25314407	25372005	16
Critical COVID-19	ENSG00000053900	ANAPC4	4	25378835	25420120	16
Critical COVID-19	ENSG00000153064	BANK1	4	102332443	102995969	17
Critical COVID-19	ENSG00000138821	SLC39A8	4	103172198	103352415	17
Critical COVID-19	ENSG00000138785	INTS12	4	106603784	106817143	18
Critical COVID-19	ENSG00000168743	NPNT	4	106815932	106925184	18
Critical COVID-19	ENSG00000096433	ITPR3	6	33588142	33664351	21
Critical COVID-19	ENSG00000137288	UQCC2	6	33662070	33679504	21
Critical COVID-19	ENSG00000269490	SBP1	6	33663196	33663474	21
Critical COVID-19	ENSG00000161896	IP6K3	6	33689444	33714762	21
Critical COVID-19	ENSG00000161904	LEMD2	6	33738979	33756913	21
Critical COVID-19	ENSG00000096395	MLN	6	33762450	33771788	21
Critical COVID-19	ENSG00000196821	C6orf106	6	34555065	34664636	22
Critical COVID-19	ENSG00000124562	SNRPC	6	34725183	34741571	22
Critical COVID-19	ENSG00000065060	UHRF1BP1	6	34759857	34850915	22
Critical COVID-19	ENSG00000064999	ANKS1A	6	34857042	35059179	22
Critical COVID-19	ENSG00000065029	ZNF76	6	35226686	35263762	22
Critical COVID-19	ENSG00000023892	DEF6	6	35265595	35289548	22
Critical COVID-19	ENSG00000152818	UTRN	6	144606837	145174170	23
Critical COVID-19	ENSG00000105866	SP4	7	21467652	21554440	24
Critical COVID-19	ENSG00000127946	HIP1	7	75162621	75368280	25
Critical COVID-19	ENSG00000160862	AZGP1	7	99564343	99573780	26
Critical COVID-19	ENSG00000106261	ZKSCAN1	7	99613204	99639312	26
Critical COVID-19	ENSG00000128573	FOXP2	7	113726382	114333827	27
Critical COVID-19	ENSG00000137080	IFNA21	9	21165636	21166659	28
Critical COVID-19	ENSG00000214042	IFNA7	9	21201468	21202204	28
Critical COVID-19	ENSG00000186803	IFNA10	9	21206180	21207142	28
Critical COVID-19	ENSG00000147885	IFNA16	9	21216372	21217310	28
Critical COVID-19	ENSG00000234829	IFNA17	9	21227242	21228221	28
Critical COVID-19	ENSG00000228083	IFNA14	9	21239201	21239978	28
Critical COVID-19	ENSG00000120235	IFNA6	9	21349834	21351377	28
Critical COVID-19	ENSG00000233816	IFNA13	9	21367371	21368075	28
Critical COVID-19	ENSG00000188938	FAM120AOS	9	96208776	96215874	29
Critical COVID-19	ENSG00000048828	FAM120A	9	96214004	96328397	29
Critical COVID-19	ENSG00000197724	PHF2	9	96338689	96441869	29
Critical COVID-19	ENSG00000148219	ASTN2	9	119187504	120177348	30
Critical COVID-19	ENSG00000235705	AL133481.1	10	81266126	81270678	32
Critical COVID-19	ENSG00000253626	EIF5AL1	10	81272357	81276188	32
Critical COVID-19	ENSG00000185303	SFTPA2	10	81315608	81320153	32
Critical COVID-19	ENSG00000122852	SFTPA1	10	81370695	81375196	32
Critical COVID-19	ENSG00000188199	NUTM2B	10	81462983	81474437	32
Critical COVID-19	ENSG00000228570	NUTM2E	10	81601114	81610632	32
Critical COVID-19	ENSG00000110693	SOX6	11	15987995	16761138	33
Critical COVID-19	ENSG00000166016	ABTB2	11	34172535	34379555	34
Critical COVID-19	ENSG00000121691	CAT	11	34460472	34493609	34
Critical COVID-19	ENSG00000135374	ELF5	11	34500340	34535352	34
Critical COVID-19	ENSG00000089127	OAS1	12	113344582	113369990	35
Critical COVID-19	ENSG00000111331	OAS3	12	113376157	113411054	35
Critical COVID-19	ENSG00000111335	OAS2	12	113416200	113449528	35
Critical COVID-19	ENSG00000269676	MUC8	12	133049334	133050726	36
Critical COVID-19	ENSG00000112787	FBRSL1	12	133066137	133161774	36
Critical COVID-19	ENSG00000102837	OLFM4	13	53602894	53626192	37
Critical COVID-19	ENSG00000068650	ATP11A	13	113344643	113541482	38
Critical COVID-19	ENSG00000126217	MCF2L	13	113548692	113754053	38
Critical COVID-19	ENSG00000166165	CKB	14	103985996	103989448	39
Critical COVID-19	ENSG00000166166	TRMT61A	14	103995521	104003410	39
Critical COVID-19	ENSG00000166170	BAG5	14	104022881	104029168	39
Critical COVID-19	ENSG00000126214	KLC1	14	104028233	104167888	39
Critical COVID-19	ENSG00000256053	APOPT1	14	104029299	104073860	39
Critical COVID-19	ENSG00000256500	RP11-73M18.2	14	104029299	104152261	39
Critical COVID-19	ENSG00000126215	XRCC3	14	104163946	104181841	39
Critical COVID-19	ENSG00000224997	AL049840.1	14	104177607	104179149	39
Critical COVID-19	ENSG00000100711	ZFYVE21	14	104182067	104200005	39
Critical COVID-19	ENSG00000140553	UNC45A	15	91473410	91497323	40
Critical COVID-19	ENSG00000166965	RCCD1	15	91498100	91506349	40
Critical COVID-19	ENSG00000198901	PRC1	15	91509270	91538859	40
Critical COVID-19	ENSG00000184056	VPS33B	15	91541646	91565833	40
Critical COVID-19	ENSG00000176715	ACSF3	16	89154783	89222254	41
Critical COVID-19	ENSG00000129910	CDH15	16	89238175	89261900	41
Critical COVID-19	ENSG00000259803	SLC22A31	16	89262406	89268072	41
Critical COVID-19	ENSG00000170100	ZNF778	16	89284118	89295363	41
Critical COVID-19	ENSG00000172992	DCAKD	17	43100708	43138473	42
Critical COVID-19	ENSG00000136448	NMT1	17	43128978	43186384	42
Critical COVID-19	ENSG00000161714	PLCD3	17	43186335	43210721	42
Critical COVID-19	ENSG00000159314	ARHGAP27	17	43471275	43511787	42
Critical COVID-19	ENSG00000225190	PLEKHM1	17	43513266	43568115	42
Critical COVID-19	ENSG00000120088	CRHR1	17	43699267	43913194	42
Critical COVID-19	ENSG00000185294	SPPL2C	17	43922256	43924438	42
Critical COVID-19	ENSG00000186868	MAPT	17	43971748	44105700	42
Critical COVID-19	ENSG00000256762	STH	17	44076616	44077060	42
Critical COVID-19	ENSG00000120071	KANSL1	17	44107282	44302733	42
Critical COVID-19	ENSG00000228696	ARL17B	17	44352150	44439130	42
Critical COVID-19	ENSG00000176681	LRRC37A	17	44370099	44415160	42
Critical COVID-19	ENSG00000238083	LRRC37A2	17	44588877	44633016	42
Critical COVID-19	ENSG00000185829	ARL17A	17	44594068	44657088	42
Critical COVID-19	ENSG00000073969	NSF	17	44668035	44834830	42
Critical COVID-19	ENSG00000108379	WNT3	17	44839872	44910520	42
Critical COVID-19	ENSG00000121073	SLC35B1	17	47778305	47786376	43
Critical COVID-19	ENSG00000121104	FAM117A	17	47787694	47866542	43
Critical COVID-19	ENSG00000136504	KAT7	17	47865917	47906458	43
Critical COVID-19	ENSG00000176358	TAC4	17	47915671	47925379	43
Critical COVID-19	ENSG00000154975	CA10	17	49707674	50237377	44
Critical COVID-19	ENSG00000187323	DCC	18	49866542	51057784	45
Critical COVID-19	ENSG00000185361	TNFAIP8L1	19	4639530	4655580	46
Critical COVID-19	ENSG00000074842	C19orf10	19	4641386	4670382	46
Critical COVID-19	ENSG00000142002	DPP9	19	4675236	4724685	46
Critical COVID-19	ENSG00000090339	ICAM1	19	10381511	10397291	47
Critical COVID-19	ENSG00000105371	ICAM4	19	10397643	10399198	47
Critical COVID-19	ENSG00000105376	ICAM5	19	10400657	10407454	47
Critical COVID-19	ENSG00000220201	ZGLP1	19	10415479	10420556	47
Critical COVID-19	ENSG00000167807	CTD-2369P2.10	19	10416103	10426685	47
Critical COVID-19	ENSG00000267673	FDX1L	19	10416103	10426691	47
Critical COVID-19	ENSG00000267303	CTD-2369P2.12	19	10426147	10431354	47
Critical COVID-19	ENSG00000161847	RAVER1	19	10426888	10444316	47
Critical COVID-19	ENSG00000076662	ICAM3	19	10444452	10450499	47
Critical COVID-19	ENSG00000105397	TYK2	19	10461209	10491352	47
Critical COVID-19	ENSG00000105401	CDC37	19	10501810	10530797	47
Critical COVID-19	ENSG00000065989	PDE4A	19	10527449	10580305	47
Critical COVID-19	ENSG00000079999	KEAP1	19	10596796	10614417	47
Critical COVID-19	ENSG00000180739	S1PR5	19	10623623	10628607	47
Critical COVID-19	ENSG00000142233	NTN5	19	49164664	49176338	48
Critical COVID-19	ENSG00000176920	FUT2	19	49199228	49209207	48
Critical COVID-19	ENSG00000176909	MAMSTR	19	49215999	49222978	48
Critical COVID-19	ENSG00000105538	RASIP1	19	49223844	49243978	48
Critical COVID-19	ENSG00000182264	IZUMO1	19	49244109	49250166	48
Critical COVID-19	ENSG00000174951	FUT1	19	49251268	49258647	48
Critical COVID-19	ENSG00000105550	FGF21	19	49258816	49261587	48
Critical COVID-19	ENSG00000131398	KCNC3	19	50815194	50836772	49
Critical COVID-19	ENSG00000131408	NR1H2	19	50832910	50886239	49
Critical COVID-19	ENSG00000131400	NAPSA	19	50861734	50869087	49
Critical COVID-19	ENSG00000062822	POLD1	19	50887461	50921273	49
Critical COVID-19	ENSG00000142539	CTD-2545M3.6	19	50919056	50931666	49
Critical COVID-19	ENSG00000269404	SPIB	19	50922195	50934570	49
Critical COVID-19	ENSG00000185052	SLC24A3	20	19193290	19703581	50
Critical COVID-19	ENSG00000159110	IFNAR2	21	34602206	34637980	51
Critical COVID-19	ENSG00000249624	AP000295.9	21	34619079	34655517	51
Critical COVID-19	ENSG00000243646	IL10RB	21	34638663	34669539	51
Critical COVID-19	ENSG00000142166	IFNAR1	21	34696734	34732168	51
Critical COVID-19	ENSG00000249209	AP000304.12	21	34956993	35284635	52
Critical COVID-19	ENSG00000205726	ITSN1	21	35014706	35272165	52
Critical COVID-19	ENSG00000241837	ATP5O	21	35275757	35288284	52
Critical COVID-19	ENSG00000157601	MX1	21	42792231	42831141	53
Critical COVID-19	ENSG00000184012	TMPRSS2	21	42836478	42903043	53
Hospitalized COVID-19	ENSG00000142700	DMRTA2	1	50883222	50889172	1
Hospitalized COVID-19	ENSG00000185104	FAF1	1	50905150	51425935	1
Hospitalized COVID-19	ENSG00000123080	CDKN2C	1	51426417	51440305	1
Hospitalized COVID-19	ENSG00000162434	JAK1	1	65298912	65432187	2
Hospitalized COVID-19	ENSG00000154027	AK5	1	77747736	78025651	3
Hospitalized COVID-19	ENSG00000180488	FAM73A	1	78245309	78344106	3
Hospitalized COVID-19	ENSG00000162614	NEXN	1	78354198	78409580	3
Hospitalized COVID-19	ENSG00000162613	FUBP1	1	78409740	78444794	3
Hospitalized COVID-19	ENSG00000162616	DNAJB4	1	78444859	78483648	3
Hospitalized COVID-19	ENSG00000137960	GIPC2	1	78445226	78604133	3
Hospitalized COVID-19	ENSG00000197852	FAM212B	1	112223252	112298446	4
Hospitalized COVID-19	ENSG00000064703	DDX20	1	112297867	112310638	4
Hospitalized COVID-19	ENSG00000171385	KCND3	1	112313284	112531777	4
Hospitalized COVID-19	ENSG00000118298	CA14	1	150229554	150237478	5
Hospitalized COVID-19	ENSG00000117362	APH1A	1	150237804	150241980	5
Hospitalized COVID-19	ENSG00000118292	C1orf54	1	150240600	150253327	5
Hospitalized COVID-19	ENSG00000159208	C1orf51	1	150254953	150259505	5
Hospitalized COVID-19	ENSG00000187145	MRPS21	1	150266289	150281414	5
Hospitalized COVID-19	ENSG00000117360	PRPF3	1	150293925	150325671	5
Hospitalized COVID-19	ENSG00000163125	RPRD2	1	150335567	150449042	5
Hospitalized COVID-19	ENSG00000143374	TARS2	1	150459887	150480078	5
Hospitalized COVID-19	ENSG00000143369	ECM1	1	150480538	150486265	5
Hospitalized COVID-19	ENSG00000143382	ADAMTSL4	1	150521884	150533413	5
Hospitalized COVID-19	ENSG00000225996	AL356356.1	1	150521897	150524367	5
Hospitalized COVID-19	ENSG00000143603	KCNN3	1	154669931	154842756	6
Hospitalized COVID-19	ENSG00000163346	PBXIP1	1	154916552	154928599	6
Hospitalized COVID-19	ENSG00000163348	PYGO2	1	154929502	154936329	6
Hospitalized COVID-19	ENSG00000160688	FLAD1	1	154955814	154965587	6
Hospitalized COVID-19	ENSG00000163352	LENEP	1	154966062	154966791	6
Hospitalized COVID-19	ENSG00000163354	DCST2	1	154990996	155006257	6
Hospitalized COVID-19	ENSG00000163357	DCST1	1	155006300	155023406	6
Hospitalized COVID-19	ENSG00000143537	ADAM15	1	155023042	155035252	6
Hospitalized COVID-19	ENSG00000243364	EFNA4	1	155036207	155042029	6
Hospitalized COVID-19	ENSG00000143590	EFNA3	1	155036224	155060014	6
Hospitalized COVID-19	ENSG00000251246	EFNA3	1	155036224	155059283	6
Hospitalized COVID-19	ENSG00000169242	EFNA1	1	155099936	155107333	6
Hospitalized COVID-19	ENSG00000169241	SLC50A1	1	155107820	155111329	6
Hospitalized COVID-19	ENSG00000179085	DPM3	1	155112367	155113071	6
Hospitalized COVID-19	ENSG00000163463	KRTCAP2	1	155141884	155145951	6
Hospitalized COVID-19	ENSG00000273088	RP11-201K10.3	1	155141885	155159748	6
Hospitalized COVID-19	ENSG00000163462	TRIM46	1	155145873	155157447	6
Hospitalized COVID-19	ENSG00000185499	MUC1	1	155158300	155162707	6
Hospitalized COVID-19	ENSG00000169231	THBS3	1	155165379	155178842	6
Hospitalized COVID-19	ENSG00000173171	MTX1	1	155178490	155183615	6
Hospitalized COVID-19	ENSG00000177628	GBA	1	155204243	155214490	6
Hospitalized COVID-19	ENSG00000160767	FAM189B	1	155216996	155225274	6
Hospitalized COVID-19	ENSG00000143627	PKLR	1	155259630	155271225	6
Hospitalized COVID-19	ENSG00000160752	FDPS	1	155278539	155290457	6
Hospitalized COVID-19	ENSG00000116539	ASH1L	1	155305059	155532598	6
Hospitalized COVID-19	ENSG00000125459	MSTO1	1	155579979	155718153	6
Hospitalized COVID-19	ENSG00000163374	YY1AP1	1	155629237	155658791	6
Hospitalized COVID-19	ENSG00000132676	DAP3	1	155657751	155708801	6
Hospitalized COVID-19	ENSG00000132718	SYT11	1	155829300	155854990	6
Hospitalized COVID-19	ENSG00000116584	ARHGEF2	1	155916630	155976861	6
Hospitalized COVID-19	ENSG00000163479	SSR2	1	155978839	155990750	6
Hospitalized COVID-19	ENSG00000160789	LMNA	1	156052364	156109880	6
Hospitalized COVID-19	ENSG00000143702	CEP170	1	243287730	243418650	7
Hospitalized COVID-19	ENSG00000269795	AC092782.1	1	243388058	243395911	7
Hospitalized COVID-19	ENSG00000054282	SDCCAG8	1	243419320	243663394	7
Hospitalized COVID-19	ENSG00000176887	SOX11	2	5832799	5841516	8
Hospitalized COVID-19	ENSG00000119866	BCL11A	2	60678302	60780702	9
Hospitalized COVID-19	ENSG00000163814	CDCP1	3	45123770	45187914	10
Hospitalized COVID-19	ENSG00000249992	TMEM158	3	45265958	45267770	10
Hospitalized COVID-19	ENSG00000011376	LARS2	3	45429998	45590913	10
Hospitalized COVID-19	ENSG00000144791	LIMD1	3	45596886	45727830	10
Hospitalized COVID-19	ENSG00000211456	SACM1L	3	45730548	45786916	10
Hospitalized COVID-19	ENSG00000163817	SLC6A20	3	45796942	45838027	10
Hospitalized COVID-19	ENSG00000163818	LZTFL1	3	45864808	45957534	10
Hospitalized COVID-19	ENSG00000173585	CCR9	3	45927996	45944667	10
Hospitalized COVID-19	ENSG00000163820	FYCO1	3	45959396	46037316	10
Hospitalized COVID-19	ENSG00000172215	CXCR6	3	45982425	45989845	10
Hospitalized COVID-19	ENSG00000173578	XCR1	3	46058516	46069234	10
Hospitalized COVID-19	ENSG00000183625	CCR3	3	46205096	46308197	10
Hospitalized COVID-19	ENSG00000163823	CCR1	3	46243200	46249887	10
Hospitalized COVID-19	ENSG00000121807	CCR2	3	46395225	46402419	10
Hospitalized COVID-19	ENSG00000160791	CCR5	3	46411633	46417697	10
Hospitalized COVID-19	ENSG00000121797	CCRL2	3	46448654	46454488	10
Hospitalized COVID-19	ENSG00000012223	LTF	3	46477136	46526724	10
Hospitalized COVID-19	ENSG00000163825	RTP3	3	46538981	46542439	10
Hospitalized COVID-19	ENSG00000163827	LRRC2	3	46556913	46621589	10
Hospitalized COVID-19	ENSG00000268324	LUZPP1	3	46598888	46601178	10
Hospitalized COVID-19	ENSG00000241186	TDGF1	3	46616045	46668033	10
Hospitalized COVID-19	ENSG00000160808	MYL3	3	46899362	46923659	10
Hospitalized COVID-19	ENSG00000160801	PTH1R	3	46919236	46945287	10
Hospitalized COVID-19	ENSG00000164061	BSN	3	49591922	49708978	11
Hospitalized COVID-19	ENSG00000164062	APEH	3	49711435	49721396	11
Hospitalized COVID-19	ENSG00000173531	MST1	3	49721380	49726934	11
Hospitalized COVID-19	ENSG00000164068	RNF123	3	49726932	49758962	11
Hospitalized COVID-19	ENSG00000176020	AMIGO3	3	49754267	49761349	11
Hospitalized COVID-19	ENSG00000173540	GMPPB	3	49754277	49761384	11
Hospitalized COVID-19	ENSG00000176095	IP6K1	3	49761727	49823975	11
Hospitalized COVID-19	ENSG00000187492	CDHR4	3	49828165	49837268	11
Hospitalized COVID-19	ENSG00000185614	FAM212A	3	49840687	49842463	11
Hospitalized COVID-19	ENSG00000182179	UBA7	3	49842640	49851379	11
Hospitalized COVID-19	ENSG00000183763	TRAIP	3	49866034	49894007	11
Hospitalized COVID-19	ENSG00000164076	CAMKV	3	49895421	49907655	11
Hospitalized COVID-19	ENSG00000164078	MST1R	3	49924435	49941299	11
Hospitalized COVID-19	ENSG00000228008	CTD-2330K9.3	3	49941278	49954370	11
Hospitalized COVID-19	ENSG00000164077	MON1A	3	49946302	49967606	11
Hospitalized COVID-19	ENSG00000004534	RBM6	3	49977440	50137478	11
Hospitalized COVID-19	ENSG00000003756	RBM5	3	50126341	50156454	11
Hospitalized COVID-19	ENSG00000001617	SEMA3F	3	50192478	50226508	11
Hospitalized COVID-19	ENSG00000114349	GNAT1	3	50229045	50233949	11
Hospitalized COVID-19	ENSG00000174173	TRMT10C	3	101280706	101285290	12
Hospitalized COVID-19	ENSG00000081154	PCNP	3	101292939	101313281	12
Hospitalized COVID-19	ENSG00000066422	ZBTB11	3	101367733	101396339	12
Hospitalized COVID-19	ENSG00000114391	RPL24	3	101399935	101405626	12
Hospitalized COVID-19	ENSG00000182504	CEP97	3	101442769	101489406	12
Hospitalized COVID-19	ENSG00000144815	NXPE3	3	101498046	101547073	12
Hospitalized COVID-19	ENSG00000144802	NFKBIZ	3	101546835	101579866	12
Hospitalized COVID-19	ENSG00000114439	BBX	3	107241783	107530171	13
Hospitalized COVID-19	ENSG00000114054	PCCB	3	135969148	136056738	14
Hospitalized COVID-19	ENSG00000118007	STAG1	3	136055077	136471220	14
Hospitalized COVID-19	ENSG00000168917	SLC35G2	3	136537489	136574734	14
Hospitalized COVID-19	ENSG00000158092	NCK1	3	136581050	136668665	14
Hospitalized COVID-19	ENSG00000163746	PLSCR2	3	146109208	146213778	15
Hospitalized COVID-19	ENSG00000188313	PLSCR1	3	146232967	146262651	15
Hospitalized COVID-19	ENSG00000168228	ZCCHC4	4	25314407	25372005	16
Hospitalized COVID-19	ENSG00000053900	ANAPC4	4	25378835	25420120	16
Hospitalized COVID-19	ENSG00000153064	BANK1	4	102332443	102995969	17
Hospitalized COVID-19	ENSG00000138821	SLC39A8	4	103172198	103352415	17
Hospitalized COVID-19	ENSG00000138785	INTS12	4	106603784	106817143	18
Hospitalized COVID-19	ENSG00000168743	NPNT	4	106815932	106925184	18
Hospitalized COVID-19	ENSG00000168944	CEP120	5	122680579	122759286	21
Hospitalized COVID-19	ENSG00000164398	ACSL6	5	131142683	131347936	22
Hospitalized COVID-19	ENSG00000164399	IL3	5	131396222	131398897	22
Hospitalized COVID-19	ENSG00000164400	CSF2	5	131409483	131411859	22
Hospitalized COVID-19	ENSG00000197536	C5orf56	5	131746328	131811736	22
Hospitalized COVID-19	ENSG00000096433	ITPR3	6	33588142	33664351	23
Hospitalized COVID-19	ENSG00000137288	UQCC2	6	33662070	33679504	23
Hospitalized COVID-19	ENSG00000269490	SBP1	6	33663196	33663474	23
Hospitalized COVID-19	ENSG00000161896	IP6K3	6	33689444	33714762	23
Hospitalized COVID-19	ENSG00000161904	LEMD2	6	33738979	33756913	23
Hospitalized COVID-19	ENSG00000096395	MLN	6	33762450	33771788	23
Hospitalized COVID-19	ENSG00000196821	C6orf106	6	34555065	34664636	24
Hospitalized COVID-19	ENSG00000124562	SNRPC	6	34725183	34741571	24
Hospitalized COVID-19	ENSG00000065060	UHRF1BP1	6	34759857	34850915	24
Hospitalized COVID-19	ENSG00000064999	ANKS1A	6	34857042	35059179	24
Hospitalized COVID-19	ENSG00000065029	ZNF76	6	35226686	35263762	24
Hospitalized COVID-19	ENSG00000023892	DEF6	6	35265595	35289548	24
Hospitalized COVID-19	ENSG00000137166	FOXP4	6	41514164	41570122	25
Hospitalized COVID-19	ENSG00000152818	UTRN	6	144606837	145174170	26
Hospitalized COVID-19	ENSG00000146555	SDK1	7	3341080	4308632	27
Hospitalized COVID-19	ENSG00000105866	SP4	7	21467652	21554440	28
Hospitalized COVID-19	ENSG00000158560	DYNC1I1	7	95401866	95739634	29
Hospitalized COVID-19	ENSG00000004864	SLC25A13	7	95749532	95951459	29
Hospitalized COVID-19	ENSG00000160862	AZGP1	7	99564343	99573780	30
Hospitalized COVID-19	ENSG00000106261	ZKSCAN1	7	99613204	99639312	30
Hospitalized COVID-19	ENSG00000166526	ZNF3	7	99661656	99680171	30
Hospitalized COVID-19	ENSG00000168090	COPS6	7	99686577	99689823	30
Hospitalized COVID-19	ENSG00000166508	MCM7	7	99690351	99699563	30
Hospitalized COVID-19	ENSG00000221838	AP4M1	7	99699172	99707968	30
Hospitalized COVID-19	ENSG00000106290	TAF6	7	99704693	99717464	30
Hospitalized COVID-19	ENSG00000166997	CNPY4	7	99717236	99723134	30
Hospitalized COVID-19	ENSG00000214309	MBLAC1	7	99724317	99726118	30
Hospitalized COVID-19	ENSG00000188186	LAMTOR4	7	99746530	99753567	30
Hospitalized COVID-19	ENSG00000146826	C7orf43	7	99752043	99756338	30
Hospitalized COVID-19	ENSG00000066923	STAG3	7	99775186	99819111	30
Hospitalized COVID-19	ENSG00000160844	GATS	7	99798283	99869855	30
Hospitalized COVID-19	ENSG00000128573	FOXP2	7	113726382	114333827	31
Hospitalized COVID-19	ENSG00000137080	IFNA21	9	21165636	21166659	33
Hospitalized COVID-19	ENSG00000214042	IFNA7	9	21201468	21202204	33
Hospitalized COVID-19	ENSG00000186803	IFNA10	9	21206180	21207142	33
Hospitalized COVID-19	ENSG00000147885	IFNA16	9	21216372	21217310	33
Hospitalized COVID-19	ENSG00000234829	IFNA17	9	21227242	21228221	33
Hospitalized COVID-19	ENSG00000228083	IFNA14	9	21239201	21239978	33
Hospitalized COVID-19	ENSG00000120235	IFNA6	9	21349834	21351377	33
Hospitalized COVID-19	ENSG00000233816	IFNA13	9	21367371	21368075	33
Hospitalized COVID-19	ENSG00000188938	FAM120AOS	9	96208776	96215874	34
Hospitalized COVID-19	ENSG00000048828	FAM120A	9	96214004	96328397	34
Hospitalized COVID-19	ENSG00000197724	PHF2	9	96338689	96441869	34
Hospitalized COVID-19	ENSG00000148219	ASTN2	9	119187504	120177348	35
Hospitalized COVID-19	ENSG00000171102	OBP2B	9	136080664	136084630	36
Hospitalized COVID-19	ENSG00000204682	CASC10	10	21781587	21786191	37
Hospitalized COVID-19	ENSG00000180592	SKIDA1	10	21802407	21814611	37
Hospitalized COVID-19	ENSG00000078403	MLLT10	10	21823094	22032559	37
Hospitalized COVID-19	ENSG00000136770	DNAJC1	10	22045466	22292698	37
Hospitalized COVID-19	ENSG00000235705	AL133481.1	10	81266126	81270678	38
Hospitalized COVID-19	ENSG00000253626	EIF5AL1	10	81272357	81276188	38
Hospitalized COVID-19	ENSG00000185303	SFTPA2	10	81315608	81320153	38
Hospitalized COVID-19	ENSG00000122852	SFTPA1	10	81370695	81375196	38
Hospitalized COVID-19	ENSG00000156395	SORCS3	10	106400859	107024993	39
Hospitalized COVID-19	ENSG00000197177	GPR123	10	134884433	134945179	40
Hospitalized COVID-19	ENSG00000171798	KNDC1	10	134973951	135039916	40
Hospitalized COVID-19	ENSG00000110693	SOX6	11	15987995	16761138	41
Hospitalized COVID-19	ENSG00000166016	ABTB2	11	34172535	34379555	42
Hospitalized COVID-19	ENSG00000121691	CAT	11	34460472	34493609	42
Hospitalized COVID-19	ENSG00000135374	ELF5	11	34500340	34535352	42
Hospitalized COVID-19	ENSG00000120451	SNX19	11	130745331	130786404	43
Hospitalized COVID-19	ENSG00000089127	OAS1	12	113344582	113369990	44
Hospitalized COVID-19	ENSG00000111331	OAS3	12	113376157	113411054	44
Hospitalized COVID-19	ENSG00000111335	OAS2	12	113416200	113449528	44
Hospitalized COVID-19	ENSG00000269676	MUC8	12	133049334	133050726	45
Hospitalized COVID-19	ENSG00000112787	FBRSL1	12	133066137	133161774	45
Hospitalized COVID-19	ENSG00000102837	OLFM4	13	53602894	53626192	46
Hospitalized COVID-19	ENSG00000068650	ATP11A	13	113344643	113541482	47
Hospitalized COVID-19	ENSG00000126217	MCF2L	13	113548692	113754053	47
Hospitalized COVID-19	ENSG00000126215	XRCC3	14	104163946	104181841	48
Hospitalized COVID-19	ENSG00000100711	ZFYVE21	14	104182067	104200005	48
Hospitalized COVID-19	ENSG00000088808	PPP1R13B	14	104200089	104313927	48
Hospitalized COVID-19	ENSG00000140553	UNC45A	15	91473410	91497323	49
Hospitalized COVID-19	ENSG00000166965	RCCD1	15	91498100	91506349	49
Hospitalized COVID-19	ENSG00000198901	PRC1	15	91509270	91538859	49
Hospitalized COVID-19	ENSG00000184056	VPS33B	15	91541646	91565833	49
Hospitalized COVID-19	ENSG00000065457	ADAT1	16	75630879	75657198	51
Hospitalized COVID-19	ENSG00000176715	ACSF3	16	89154783	89222254	53
Hospitalized COVID-19	ENSG00000129910	CDH15	16	89238175	89261900	53
Hospitalized COVID-19	ENSG00000259803	SLC22A31	16	89262406	89268072	53
Hospitalized COVID-19	ENSG00000170100	ZNF778	16	89284118	89295363	53
Hospitalized COVID-19	ENSG00000172992	DCAKD	17	43100708	43138473	54
Hospitalized COVID-19	ENSG00000136448	NMT1	17	43128978	43186384	54
Hospitalized COVID-19	ENSG00000161714	PLCD3	17	43186335	43210721	54
Hospitalized COVID-19	ENSG00000159314	ARHGAP27	17	43471275	43511787	54
Hospitalized COVID-19	ENSG00000225190	PLEKHM1	17	43513266	43568115	54
Hospitalized COVID-19	ENSG00000120088	CRHR1	17	43699267	43913194	54
Hospitalized COVID-19	ENSG00000185294	SPPL2C	17	43922256	43924438	54
Hospitalized COVID-19	ENSG00000186868	MAPT	17	43971748	44105700	54
Hospitalized COVID-19	ENSG00000256762	STH	17	44076616	44077060	54
Hospitalized COVID-19	ENSG00000120071	KANSL1	17	44107282	44302733	54
Hospitalized COVID-19	ENSG00000228696	ARL17B	17	44352150	44439130	54
Hospitalized COVID-19	ENSG00000176681	LRRC37A	17	44370099	44415160	54
Hospitalized COVID-19	ENSG00000238083	LRRC37A2	17	44588877	44633016	54
Hospitalized COVID-19	ENSG00000185829	ARL17A	17	44594068	44657088	54
Hospitalized COVID-19	ENSG00000073969	NSF	17	44668035	44834830	54
Hospitalized COVID-19	ENSG00000108379	WNT3	17	44839872	44910520	54
Hospitalized COVID-19	ENSG00000121073	SLC35B1	17	47778305	47786376	55
Hospitalized COVID-19	ENSG00000121104	FAM117A	17	47787694	47866542	55
Hospitalized COVID-19	ENSG00000136504	KAT7	17	47865917	47906458	55
Hospitalized COVID-19	ENSG00000176358	TAC4	17	47915671	47925379	55
Hospitalized COVID-19	ENSG00000154975	CA10	17	49707674	50237377	56
Hospitalized COVID-19	ENSG00000187323	DCC	18	49866542	51057784	57
Hospitalized COVID-19	ENSG00000105229	PIAS4	19	4007644	4039384	58
Hospitalized COVID-19	ENSG00000205147	AC016586.1	19	4041127	4043154	58
Hospitalized COVID-19	ENSG00000178951	ZBTB7A	19	4044362	4066943	58
Hospitalized COVID-19	ENSG00000126934	MAP2K2	19	4090319	4124126	58
Hospitalized COVID-19	ENSG00000185361	TNFAIP8L1	19	4639530	4655580	59
Hospitalized COVID-19	ENSG00000074842	C19orf10	19	4641386	4670382	59
Hospitalized COVID-19	ENSG00000142002	DPP9	19	4675236	4724685	59
Hospitalized COVID-19	ENSG00000090339	ICAM1	19	10381511	10397291	60
Hospitalized COVID-19	ENSG00000105371	ICAM4	19	10397643	10399198	60
Hospitalized COVID-19	ENSG00000105376	ICAM5	19	10400657	10407454	60
Hospitalized COVID-19	ENSG00000220201	ZGLP1	19	10415479	10420556	60
Hospitalized COVID-19	ENSG00000267673	FDX1L	19	10416103	10426691	60
Hospitalized COVID-19	ENSG00000167807	CTD-2369P2.10	19	10416103	10426685	60
Hospitalized COVID-19	ENSG00000267303	CTD-2369P2.12	19	10426147	10431354	60
Hospitalized COVID-19	ENSG00000161847	RAVER1	19	10426888	10444316	60
Hospitalized COVID-19	ENSG00000076662	ICAM3	19	10444452	10450499	60
Hospitalized COVID-19	ENSG00000105397	TYK2	19	10461209	10491352	60
Hospitalized COVID-19	ENSG00000105401	CDC37	19	10501810	10530797	60
Hospitalized COVID-19	ENSG00000065989	PDE4A	19	10527449	10580305	60
Hospitalized COVID-19	ENSG00000079999	KEAP1	19	10596796	10614417	60
Hospitalized COVID-19	ENSG00000180739	S1PR5	19	10623623	10628607	60
Hospitalized COVID-19	ENSG00000130734	ATG4D	19	10654571	10664094	60
Hospitalized COVID-19	ENSG00000129347	KRI1	19	10663761	10676713	60
Hospitalized COVID-19	ENSG00000142233	NTN5	19	49164664	49176338	61
Hospitalized COVID-19	ENSG00000176920	FUT2	19	49199228	49209207	61
Hospitalized COVID-19	ENSG00000176909	MAMSTR	19	49215999	49222978	61
Hospitalized COVID-19	ENSG00000105538	RASIP1	19	49223844	49243978	61
Hospitalized COVID-19	ENSG00000182264	IZUMO1	19	49244109	49250166	61
Hospitalized COVID-19	ENSG00000174951	FUT1	19	49251268	49258647	61
Hospitalized COVID-19	ENSG00000105550	FGF21	19	49258816	49261587	61
Hospitalized COVID-19	ENSG00000131398	KCNC3	19	50815194	50836772	62
Hospitalized COVID-19	ENSG00000131408	NR1H2	19	50832910	50886239	62
Hospitalized COVID-19	ENSG00000131400	NAPSA	19	50861734	50869087	62
Hospitalized COVID-19	ENSG00000062822	POLD1	19	50887461	50921273	62
Hospitalized COVID-19	ENSG00000185052	SLC24A3	20	19193290	19703581	63
Hospitalized COVID-19	ENSG00000159110	IFNAR2	21	34602206	34637980	64
Hospitalized COVID-19	ENSG00000249624	AP000295.9	21	34619079	34655517	64
Hospitalized COVID-19	ENSG00000243646	IL10RB	21	34638663	34669539	64
Hospitalized COVID-19	ENSG00000249209	AP000304.12	21	34956993	35284635	65
Hospitalized COVID-19	ENSG00000205726	ITSN1	21	35014706	35272165	65
Hospitalized COVID-19	ENSG00000241837	ATP5O	21	35275757	35288284	65
Hospitalized COVID-19	ENSG00000157601	MX1	21	42792231	42831141	66
Hospitalized COVID-19	ENSG00000184012	TMPRSS2	21	42836478	42903043	66

## Sheet: Supplementary table 2
Supplementary Table 2.The candidate pleiotropic genes identified between MAGMA and ones annotated by CPASSOC
GENE	symbol	Trait	GenomicLocus	CHR	START	STOP	NSNPS	NPARAM	N	ZSTAT	P
ENSG00000001617	SEMA3F	Critical COVID-19	12	3	50187478	50231508	72	11	1473860	5.2531	7.4779e-08
ENSG00000003756	RBM5	Critical COVID-19	12	3	50121341	50161454	46	6	1473860	5.3225	5.117e-08
ENSG00000004534	RBM6	Critical COVID-19	12	3	49972440	50142478	276	12	1473860	5.0832	1.8558e-07
ENSG00000011376	LARS2	Critical COVID-19	11	3	45424998	45595913	343	22	1473860	2.2481	0.012286
ENSG00000012223	LTF	Critical COVID-19	11	3	46472136	46531724	194	24	1473860	6.1094	5e-10
ENSG00000023892	DEF6	Critical COVID-19	22	6	35260595	35294548	64	9	1473860	1.0369	0.14988
ENSG00000048828	FAM120A	Critical COVID-19	29	9	96209004	96333397	339	20	1473860	5.813	3.068e-09
ENSG00000053900	ANAPC4	Critical COVID-19	16	4	25373835	25425120	164	12	1473860	3.9095	4.6252e-05
ENSG00000054282	SDCCAG8	Critical COVID-19	7	1	243414320	243668394	429	35	1473860	4.1497	1.6645e-05
ENSG00000062822	POLD1	Critical COVID-19	49	19	50882461	50926273	92	11	1473860	2.4448	0.0072467
ENSG00000064703	DDX20	Critical COVID-19	4	1	112292867	112315638	78	8	1473860	3.2144	0.00065357
ENSG00000064999	ANKS1A	Critical COVID-19	22	6	34852042	35064179	469	37	1473860	2.5802	0.0049367
ENSG00000065029	ZNF76	Critical COVID-19	22	6	35221686	35268762	101	10	1473860	1.5887	0.056064
ENSG00000065060	UHRF1BP1	Critical COVID-19	22	6	34754857	34855915	266	16	1473860	4.5487	2.6993e-06
ENSG00000065989	PDE4A	Critical COVID-19	47	19	10522449	10585305	116	14	1473860	4.0783	2.268e-05
ENSG00000068650	ATP11A	Critical COVID-19	38	13	113339643	113546482	573	43	1473860	2.7795	0.0027223
ENSG00000073969	NSF	Critical COVID-19	42	17	44663035	44839830	74	8	1473860	6.6922	1.0989e-11
ENSG00000074842	C19orf10	Critical COVID-19	46	19	4636386	4675382	140	16	1473860	3.3642	0.00038386
ENSG00000076662	ICAM3	Critical COVID-19	47	19	10439452	10455499	55	11	1473860	3.7555	8.6506e-05
ENSG00000079999	KEAP1	Critical COVID-19	47	19	10591796	10619417	79	8	1473860	2.3815	0.0086206
ENSG00000089127	OAS1	Critical COVID-19	35	12	113339582	113374990	127	4	1473860	5.3307	4.8907e-08
ENSG00000090339	ICAM1	Critical COVID-19	47	19	10376511	10402291	59	16	1473860	5.1498	1.3035e-07
ENSG00000096395	MLN	Critical COVID-19	21	6	33757450	33776788	78	12	1473860	3.8534	5.8251e-05
ENSG00000096433	ITPR3	Critical COVID-19	21	6	33583142	33669351	344	33	1473860	4.2386	1.1248e-05
ENSG00000100711	ZFYVE21	Critical COVID-19	39	14	104177067	104205005	55	10	1473860	4.2989	8.5807e-06
ENSG00000102837	OLFM4	Critical COVID-19	37	13	53597894	53631192	101	23	1473860	3.6061	0.0001554
ENSG00000105371	ICAM4	Critical COVID-19	47	19	10392643	10404198	28	7	1473860	6.0526	7.1252e-10
ENSG00000105376	ICAM5	Critical COVID-19	47	19	10395657	10412454	51	8	1473860	5.9696	1.1891e-09
ENSG00000105397	TYK2	Critical COVID-19	47	19	10456209	10496352	102	14	1473860	5.1088	1.621e-07
ENSG00000105401	CDC37	Critical COVID-19	47	19	10496810	10535797	75	10	1473860	3.2906	0.00049994
ENSG00000105538	RASIP1	Critical COVID-19	48	19	49218844	49248978	72	6	1473860	5.3131	5.3877e-08
ENSG00000105550	FGF21	Critical COVID-19	48	19	49253816	49266587	37	12	1473860	3.3216	0.00044748
ENSG00000105866	SP4	Critical COVID-19	24	7	21462652	21559440	286	26	1473860	4.7577	9.7909e-07
ENSG00000106261	ZKSCAN1	Critical COVID-19	26	7	99608204	99644312	51	10	1473860	4.8702	5.5741e-07
ENSG00000108379	WNT3	Critical COVID-19	42	17	44834872	44915520	145	26	1473860	6.3737	9.2249e-11
ENSG00000110693	SOX6	Critical COVID-19	33	11	15982995	16766138	1447	55	1473860	3.2085	0.00066713
ENSG00000111331	OAS3	Critical COVID-19	35	12	113371157	113416054	129	13	1473860	4.8328	6.7323e-07
ENSG00000111335	OAS2	Critical COVID-19	35	12	113411200	113454528	132	16	1473860	3.6893	0.00011245
ENSG00000112787	FBRSL1	Critical COVID-19	36	12	133061137	133166774	369	31	1473860	4.8356	6.6364e-07
ENSG00000114054	PCCB	Critical COVID-19	14	3	135964148	136061738	124	16	1473860	4.3238	7.6668e-06
ENSG00000114349	GNAT1	Critical COVID-19	12	3	50224045	50238949	17	5	1473860	5.3763	3.8024e-08
ENSG00000114439	BBX	Critical COVID-19	13	3	107236783	107535171	525	31	1473860	5.5207	1.6886e-08
ENSG00000115520	COQ10B	Critical COVID-19	10	2	198313147	198345032	31	6	1473860	4.3163	7.9324e-06
ENSG00000115524	SF3B1	Critical COVID-19	10	2	198249508	198304815	52	9	1473860	3.9653	3.665e-05
ENSG00000115540	MOB4	Critical COVID-19	10	2	198375295	198423423	57	8	1473860	4.4062	5.2601e-06
ENSG00000115541	HSPE1	Critical COVID-19	10	2	198359718	198373181	14	3	1473860	4.0993	2.0722e-05
ENSG00000115896	PLCL1	Critical COVID-19	10	2	198664426	199442305	1421	72	1473860	3.8388	6.1817e-05
ENSG00000116539	ASH1L	Critical COVID-19	6	1	155300059	155537598	176	21	1473860	3.3137	0.00046039
ENSG00000116580	GON4L	Critical COVID-19	6	1	155714508	155834191	159	11	1473860	3.3392	0.00042005
ENSG00000116584	ARHGEF2	Critical COVID-19	6	1	155911630	155981861	88	11	1473860	3.0168	0.0012773
ENSG00000117360	PRPF3	Critical COVID-19	5	1	150288925	150330671	107	11	1473860	5.9122	1.6879e-09
ENSG00000117362	APH1A	Critical COVID-19	5	1	150232804	150246980	9	3	1473860	2.5179	0.005902
ENSG00000118007	STAG1	Critical COVID-19	14	3	136050077	136476220	632	24	1473860	4.6901	1.3655e-06
ENSG00000118292	C1orf54	Critical COVID-19	5	1	150235600	150258327	23	6	1473860	3.4696	0.00026059
ENSG00000118298	CA14	Critical COVID-19	5	1	150224554	150242478	13	4	1473860	2.5687	0.0051035
ENSG00000119866	BCL11A	Critical COVID-19	9	2	60673302	60785702	169	34	1473860	5.1607	1.2299e-07
ENSG00000120071	KANSL1	Critical COVID-19	42	17	44102282	44307733	548	5	1473860	5.7488	4.4933e-09
ENSG00000120088	CRHR1	Critical COVID-19	42	17	43694267	43918194	1019	8	1473860	6.8045	5.0687e-12
ENSG00000120235	IFNA6	Critical COVID-19	28	9	21344834	21356377	33	5	1473860	2.7952	0.0025937
ENSG00000121073	SLC35B1	Critical COVID-19	43	17	47773305	47791376	24	9	1473860	4.7303	1.1212e-06
ENSG00000121104	FAM117A	Critical COVID-19	43	17	47782694	47871542	75	19	1473860	4.3715	6.169e-06
ENSG00000121691	CAT	Critical COVID-19	34	11	34455472	34498609	114	15	1473860	4.9483	3.7432e-07
ENSG00000121797	CCRL2	Critical COVID-19	11	3	46443654	46459488	56	6	1473860	5.7471	4.5395e-09
ENSG00000121807	CCR2	Critical COVID-19	11	3	46390225	46407419	50	7	1473860	6.1094	5e-10
ENSG00000122852	SFTPA1	Critical COVID-19	32	10	81365695	81380196	69	13	1473860	4.7122	1.2253e-06
ENSG00000123080	CDKN2C	Critical COVID-19	1	1	51421417	51445305	19	5	1473860	2.1092	0.017465
ENSG00000124562	SNRPC	Critical COVID-19	22	6	34720183	34746571	91	7	1473860	4.7106	1.235e-06
ENSG00000125459	MSTO1	Critical COVID-19	6	1	155574979	155723153	135	18	1473860	3.932	4.2124e-05
ENSG00000126214	KLC1	Critical COVID-19	39	14	104023233	104172888	346	19	1473860	4.0413	2.6577e-05
ENSG00000126215	XRCC3	Critical COVID-19	39	14	104158946	104186841	52	11	1473860	3.9592	3.76e-05
ENSG00000126217	MCF2L	Critical COVID-19	38	13	113543692	113759053	786	74	1473860	0.55236	0.29035
ENSG00000127946	HIP1	Critical COVID-19	25	7	75157621	75373280	710	62	1473860	3.3094	0.00046754
ENSG00000128573	FOXP2	Critical COVID-19	27	7	113721382	114338827	905	50	1473860	5.8594	2.3224e-09
ENSG00000129910	CDH15	Critical COVID-19	41	16	89233175	89266900	124	16	1473860	5.0966	1.729e-07
ENSG00000131398	KCNC3	Critical COVID-19	49	19	50810194	50841772	72	19	1473860	0.2202	0.41286
ENSG00000131400	NAPSA	Critical COVID-19	49	19	50856734	50874087	33	4	1473860	4.4721	3.8719e-06
ENSG00000131408	NR1H2	Critical COVID-19	49	19	50827910	50891239	117	12	1473860	4.611	2.0041e-06
ENSG00000132676	DAP3	Critical COVID-19	6	1	155652751	155713801	65	10	1473860	4.2898	8.9432e-06
ENSG00000132698	RAB25	Critical COVID-19	6	1	156025951	156045295	20	8	1473860	3.1125	0.00092747
ENSG00000132718	SYT11	Critical COVID-19	6	1	155824300	155859990	47	10	1473860	4.1286	1.8248e-05
ENSG00000135374	ELF5	Critical COVID-19	34	11	34495340	34540352	157	18	1473860	5.9396	1.4284e-09
ENSG00000136448	NMT1	Critical COVID-19	42	17	43123978	43191384	196	20	1473860	5.1705	1.1672e-07
ENSG00000136504	KAT7	Critical COVID-19	43	17	47860917	47911458	37	13	1473860	3.6391	0.0001368
ENSG00000137080	IFNA21	Critical COVID-19	28	9	21160636	21171659	43	6	1473860	1.0033	0.15785
ENSG00000137288	UQCC2	Critical COVID-19	21	6	33657070	33684504	115	9	1473860	4.7766	8.9147e-07
ENSG00000137960	GIPC2	Critical COVID-19	3	1	78440226	78609133	419	35	1473860	2.6991	0.0034762
ENSG00000138785	INTS12	Critical COVID-19	18	4	106598784	106822143	482	17	1473860	4.0281	2.8112e-05
ENSG00000138821	SLC39A8	Critical COVID-19	17	4	103167198	103357415	563	32	1473860	2.9516	0.0015807
ENSG00000140553	UNC45A	Critical COVID-19	40	15	91468410	91502323	97	12	1473860	1.8784	0.03016
ENSG00000142002	DPP9	Critical COVID-19	46	19	4670236	4729685	143	25	1473860	6.1094	5e-10
ENSG00000142166	IFNAR1	Critical COVID-19	51	21	34691734	34737168	111	14	1473860	3.1427	0.00083698
ENSG00000142233	NTN5	Critical COVID-19	48	19	49159664	49181338	41	9	1473860	3.1919	0.00070681
ENSG00000142539	CTD-2545M3.6	Critical COVID-19	49	19	50914056	50936666	60	16	1473860	1.1391	0.12733
ENSG00000142700	DMRTA2	Critical COVID-19	1	1	50878222	50894172	27	6	1473860	5.1345	1.4148e-07
ENSG00000143369	ECM1	Critical COVID-19	5	1	150475538	150491265	34	7	1473860	6.3979	7.8748e-11
ENSG00000143374	TARS2	Critical COVID-19	5	1	150454887	150485078	92	9	1473860	5.9942	1.0224e-09
ENSG00000143382	ADAMTSL4	Critical COVID-19	5	1	150516884	150538413	37	12	1473860	1.6247	0.052113
ENSG00000143537	ADAM15	Critical COVID-19	6	1	155018042	155040252	26	9	1473860	4.5478	2.7109e-06
ENSG00000143590	EFNA3	Critical COVID-19	6	1	155031224	155065014	50	11	1473860	5.5355	1.5517e-08
ENSG00000143627	PKLR	Critical COVID-19	6	1	155254630	155276225	33	4	1473860	3.3084	0.00046919
ENSG00000143702	CEP170	Critical COVID-19	7	1	243282730	243423650	183	17	1473860	4.6807	1.4295e-06
ENSG00000144381	HSPD1	Critical COVID-19	10	2	198346305	198386461	42	8	1473860	4.209	1.2825e-05
ENSG00000144791	LIMD1	Critical COVID-19	11	3	45591886	45732830	483	31	1473860	3.9725	3.5566e-05
ENSG00000147885	IFNA16	Critical COVID-19	28	9	21211372	21222310	77	6	1473860	2.63	0.0042694
ENSG00000148219	ASTN2	Critical COVID-19	30	9	119182504	120182348	2932	142	1473860	5.1197	1.5298e-07
ENSG00000152430	BOLL	Critical COVID-19	10	2	198586603	198656486	86	10	1473860	4.4984	3.4233e-06
ENSG00000152818	UTRN	Critical COVID-19	23	6	144601837	145179170	1133	71	1473860	3.6319	0.00014069
ENSG00000153064	BANK1	Critical COVID-19	17	4	102327443	103000969	1824	84	1473860	1.1167	0.13206
ENSG00000154027	AK5	Critical COVID-19	3	1	77742736	78030651	997	65	1473860	3.1353	0.00085827
ENSG00000154975	CA10	Critical COVID-19	44	17	49702674	50242377	1254	70	1473860	2.2393	0.012569
ENSG00000157601	MX1	Critical COVID-19	53	21	42787231	42836141	225	19	1473860	2.5281	0.0057339
ENSG00000158092	NCK1	Critical COVID-19	14	3	136576050	136673665	203	7	1473860	1.8029	0.035702
ENSG00000159110	IFNAR2	Critical COVID-19	51	21	34597206	34642980	124	14	1473860	6.1094	5e-10
ENSG00000159208	C1orf51	Critical COVID-19	5	1	150249953	150264505	25	4	1473860	4.2525	1.0569e-05
ENSG00000159314	ARHGAP27	Critical COVID-19	42	17	43466275	43516787	134	8	1473860	5.9082	1.7296e-09
ENSG00000160752	FDPS	Critical COVID-19	6	1	155273539	155295457	19	3	1473860	2.9713	0.0014827
ENSG00000160767	FAM189B	Critical COVID-19	6	1	155211996	155230274	39	4	1473860	2.688	0.0035941
ENSG00000160789	LMNA	Critical COVID-19	6	1	156047364	156114880	150	12	1473860	4.0866	2.189e-05
ENSG00000160791	CCR5	Critical COVID-19	11	3	46406633	46422697	36	5	1473860	7.6659	8.8818e-15
ENSG00000160801	PTH1R	Critical COVID-19	11	3	46914236	46950287	63	12	1473860	1.4991	0.066918
ENSG00000160808	MYL3	Critical COVID-19	11	3	46894362	46928659	64	13	1473860	2.4233	0.0076896
ENSG00000160862	AZGP1	Critical COVID-19	26	7	99559343	99578780	37	9	1473860	3.3119	0.00046325
ENSG00000161714	PLCD3	Critical COVID-19	42	17	43181335	43215721	79	19	1473860	4.0569	2.4868e-05
ENSG00000161847	RAVER1	Critical COVID-19	47	19	10421888	10449316	100	17	1473860	4.5463	2.7295e-06
ENSG00000161896	IP6K3	Critical COVID-19	21	6	33684444	33719762	147	20	1473860	5.3785	3.7552e-08
ENSG00000161904	LEMD2	Critical COVID-19	21	6	33733979	33761913	105	10	1473860	3.7828	7.7528e-05
ENSG00000162434	JAK1	Critical COVID-19	2	1	65293912	65437187	372	27	1473860	4.4165	5.0156e-06
ENSG00000162613	FUBP1	Critical COVID-19	3	1	78404740	78449794	81	13	1473860	1.1722	0.12057
ENSG00000162614	NEXN	Critical COVID-19	3	1	78349198	78414580	109	18	1473860	1.2337	0.10865
ENSG00000162616	DNAJB4	Critical COVID-19	3	1	78439859	78488648	116	22	1473860	1.8	0.03593
ENSG00000162944	RFTN2	Critical COVID-19	10	2	198427948	198545769	179	13	1473860	4.9011	4.7649e-07
ENSG00000163125	RPRD2	Critical COVID-19	5	1	150330567	150454042	354	13	1473860	5.3387	4.6816e-08
ENSG00000163354	DCST2	Critical COVID-19	6	1	154985996	155011257	46	8	1473860	3.3526	0.0004003
ENSG00000163357	DCST1	Critical COVID-19	6	1	155001300	155028406	36	9	1473860	4.1666	1.5459e-05
ENSG00000163374	YY1AP1	Critical COVID-19	6	1	155624237	155663791	38	8	1473860	3.3326	0.00043013
ENSG00000163462	TRIM46	Critical COVID-19	6	1	155140873	155162447	33	9	1473860	5.2948	5.9573e-08
ENSG00000163463	KRTCAP2	Critical COVID-19	6	1	155136884	155150951	20	4	1473860	3.8614	5.6365e-05
ENSG00000163479	SSR2	Critical COVID-19	6	1	155973839	155995750	32	6	1473860	2.6707	0.0037844
ENSG00000163746	PLSCR2	Critical COVID-19	15	3	146104208	146218778	331	13	1473860	3.0274	0.0012334
ENSG00000163814	CDCP1	Critical COVID-19	11	3	45118770	45192914	247	58	1473860	3.8717	5.4034e-05
ENSG00000163817	SLC6A20	Critical COVID-19	11	3	45791942	45843027	104	31	1473860	7.5275	2.5868e-14
ENSG00000163818	LZTFL1	Critical COVID-19	11	3	45859808	45962534	196	27	1473860	7.3531	9.6867e-14
ENSG00000163820	FYCO1	Critical COVID-19	11	3	45954396	46042316	237	20	1473860	6.1094	5e-10
ENSG00000163823	CCR1	Critical COVID-19	11	3	46238200	46254887	43	4	1473860	6.1094	5e-10
ENSG00000163825	RTP3	Critical COVID-19	11	3	46533981	46547439	33	5	1473860	5.0287	2.4693e-07
ENSG00000163827	LRRC2	Critical COVID-19	11	3	46551913	46626589	266	19	1473860	6.3707	9.4102e-11
ENSG00000164061	BSN	Critical COVID-19	12	3	49586922	49713978	158	14	1473860	5.6133	9.926e-09
ENSG00000164062	APEH	Critical COVID-19	12	3	49706435	49726396	22	5	1473860	4.504	3.3342e-06
ENSG00000164068	RNF123	Critical COVID-19	12	3	49721932	49763962	57	9	1473860	5.0753	1.9342e-07
ENSG00000164076	CAMKV	Critical COVID-19	12	3	49890421	49912655	36	7	1473860	5.0004	2.8605e-07
ENSG00000164077	MON1A	Critical COVID-19	12	3	49941302	49972606	40	9	1473860	5.1038	1.6646e-07
ENSG00000164078	MST1R	Critical COVID-19	12	3	49919435	49946299	26	4	1473860	4.4281	4.7528e-06
ENSG00000166016	ABTB2	Critical COVID-19	34	11	34167535	34384555	688	95	1473860	2.5839	0.0048839
ENSG00000166165	CKB	Critical COVID-19	39	14	103980996	103994448	29	6	1473860	2.3418	0.0095951
ENSG00000166166	TRMT61A	Critical COVID-19	39	14	103990521	104008410	52	9	1473860	3.5407	0.00019957
ENSG00000166170	BAG5	Critical COVID-19	39	14	104017881	104034168	26	3	1473860	4.9071	4.6223e-07
ENSG00000166965	RCCD1	Critical COVID-19	40	15	91493100	91511349	61	11	1473860	2.9792	0.0014451
ENSG00000167807	CTD-2369P2.10	Critical COVID-19	47	19	10411103	10431685	53	12	1473860	4.6455	1.6966e-06
ENSG00000168228	ZCCHC4	Critical COVID-19	16	4	25309407	25377005	198	18	1473860	4.3758	6.0492e-06
ENSG00000168743	NPNT	Critical COVID-19	18	4	106810932	106930184	385	25	1473860	2.3977	0.0082493
ENSG00000168917	SLC35G2	Critical COVID-19	14	3	136532489	136579734	112	5	1473860	2.1845	0.014464
ENSG00000169231	THBS3	Critical COVID-19	6	1	155160379	155183842	26	7	1473860	6.1278	4.456e-10
ENSG00000169241	SLC50A1	Critical COVID-19	6	1	155102820	155116329	17	5	1473860	3.285	0.00050992
ENSG00000169242	EFNA1	Critical COVID-19	6	1	155094936	155112333	28	6	1473860	3.6064	0.00015523
ENSG00000170100	ZNF778	Critical COVID-19	41	16	89279118	89300363	91	8	1473860	1.7499	0.040065
ENSG00000171385	KCND3	Critical COVID-19	4	1	112308284	112536777	658	77	1473860	2.46	0.0069465
ENSG00000172215	CXCR6	Critical COVID-19	11	3	45977425	45994845	40	7	1473860	6.1094	5e-10
ENSG00000172992	DCAKD	Critical COVID-19	42	17	43095708	43143473	127	14	1473860	4.4922	3.5237e-06
ENSG00000173171	MTX1	Critical COVID-19	6	1	155173490	155188615	15	5	1473860	4.8407	6.4701e-07
ENSG00000173531	MST1	Critical COVID-19	12	3	49716380	49731934	12	3	1473860	4.1061	2.0116e-05
ENSG00000173540	GMPPB	Critical COVID-19	12	3	49749277	49766384	22	5	1473860	4.8259	6.9697e-07
ENSG00000173578	XCR1	Critical COVID-19	11	3	46053516	46074234	72	6	1473860	7.6627	9.1038e-15
ENSG00000173585	CCR9	Critical COVID-19	11	3	45922996	45949667	68	11	1473860	6.1094	5e-10
ENSG00000174951	FUT1	Critical COVID-19	48	19	49246268	49263647	70	9	1473860	5.2449	7.8188e-08
ENSG00000176020	AMIGO3	Critical COVID-19	12	3	49749267	49766349	22	5	1473860	4.8259	6.9697e-07
ENSG00000176095	IP6K1	Critical COVID-19	12	3	49756727	49828975	101	10	1473860	5.1573	1.2528e-07
ENSG00000176358	TAC4	Critical COVID-19	43	17	47910671	47930379	23	8	1473860	3.7983	7.284e-05
ENSG00000176681	LRRC37A	Critical COVID-19	42	17	44365099	44420160	2	1	1473860	2.5972	0.0046998
ENSG00000176715	ACSF3	Critical COVID-19	41	16	89149783	89227254	399	22	1473860	5.3894	3.5345e-08
ENSG00000176887	SOX11	Critical COVID-19	8	2	5827799	5846516	34	11	1473860	3.74	9.2004e-05
ENSG00000176909	MAMSTR	Critical COVID-19	48	19	49210999	49227978	44	5	1473860	5.2469	7.7319e-08
ENSG00000176920	FUT2	Critical COVID-19	48	19	49194228	49214207	56	4	1473860	5.2149	9.1951e-08
ENSG00000177628	GBA	Critical COVID-19	6	1	155199243	155219490	35	3	1473860	2.3314	0.0098649
ENSG00000179085	DPM3	Critical COVID-19	6	1	155107367	155118071	11	4	1473860	4.4924	3.5219e-06
ENSG00000180488	FAM73A	Critical COVID-19	3	1	78240309	78349106	180	28	1473860	1.251	0.10546
ENSG00000180739	S1PR5	Critical COVID-19	47	19	10618623	10633607	45	15	1473860	4.6545	1.6241e-06
ENSG00000182179	UBA7	Critical COVID-19	12	3	49837640	49856379	16	5	1473860	5.4454	2.5844e-08
ENSG00000182264	IZUMO1	Critical COVID-19	48	19	49239109	49255166	53	4	1473860	5.1557	1.2633e-07
ENSG00000183625	CCR3	Critical COVID-19	11	3	46200096	46313197	278	14	1473860	7.7373	5.079e-15
ENSG00000183763	TRAIP	Critical COVID-19	12	3	49861034	49899007	46	7	1473860	4.9966	2.9172e-07
ENSG00000184012	TMPRSS2	Critical COVID-19	53	21	42831478	42908043	348	37	1473860	4.1405	1.7326e-05
ENSG00000184056	VPS33B	Critical COVID-19	40	15	91536646	91570833	100	14	1473860	5.464	2.3273e-08
ENSG00000185052	SLC24A3	Critical COVID-19	50	20	19188290	19708581	1552	101	1473860	4.5276	2.9825e-06
ENSG00000185104	FAF1	Critical COVID-19	1	1	50900150	51430935	679	24	1473860	3.8948	4.9136e-05
ENSG00000185294	SPPL2C	Critical COVID-19	42	17	43917256	43929438	68	4	1473860	6.4958	4.1292e-11
ENSG00000185303	SFTPA2	Critical COVID-19	32	10	81310608	81325153	89	14	1473860	4.6477	1.6786e-06
ENSG00000185361	TNFAIP8L1	Critical COVID-19	46	19	4634530	4660580	89	17	1473860	4.3127	8.0634e-06
ENSG00000185499	MUC1	Critical COVID-19	6	1	155153300	155167707	18	7	1473860	5.6564	7.7276e-09
ENSG00000185614	FAM212A	Critical COVID-19	12	3	49835687	49847463	9	4	1473860	4.5622	2.5311e-06
ENSG00000186803	IFNA10	Critical COVID-19	28	9	21201180	21212142	68	6	1473860	2.7932	0.0026096
ENSG00000186868	MAPT	Critical COVID-19	42	17	43966748	44110700	722	6	1473860	6.8601	3.4415e-12
ENSG00000187145	MRPS21	Critical COVID-19	5	1	150261289	150286414	79	8	1473860	5.6003	1.0697e-08
ENSG00000187323	DCC	Critical COVID-19	45	18	49861542	51062784	4441	106	1473860	8.3436	3.6037e-17
ENSG00000187492	CDHR4	Critical COVID-19	12	3	49823165	49842268	25	8	1473860	6.2097	2.6539e-10
ENSG00000188199	NUTM2B	Critical COVID-19	32	10	81457983	81479437	15	4	1473860	1.9955	0.022995
ENSG00000188313	PLSCR1	Critical COVID-19	15	3	146227967	146267651	174	17	1473860	2.5739	0.0050276
ENSG00000188938	FAM120AOS	Critical COVID-19	29	9	96203776	96220874	53	10	1473860	3.6933	0.0001107
ENSG00000196189	SEMA4A	Critical COVID-19	6	1	156112157	156152543	68	11	1473860	4.3247	7.638e-06
ENSG00000196821	C6orf106	Critical COVID-19	22	6	34550065	34669636	225	16	1473860	5.0578	2.1207e-07
ENSG00000197724	PHF2	Critical COVID-19	29	9	96333689	96446869	459	26	1473860	5.0566	2.1338e-07
ENSG00000197852	FAM212B	Critical COVID-19	4	1	112218252	112303446	282	28	1473860	4.0098	3.0385e-05
ENSG00000198901	PRC1	Critical COVID-19	40	15	91504270	91543859	134	15	1473860	3.8111	6.9171e-05
ENSG00000205726	ITSN1	Critical COVID-19	52	21	35009706	35277165	483	63	1473860	3.7846	7.6985e-05
ENSG00000211456	SACM1L	Critical COVID-19	11	3	45725548	45791916	219	11	1473860	5.1711	1.1634e-07
ENSG00000214042	IFNA7	Critical COVID-19	28	9	21196468	21207204	48	10	1473860	2.8422	0.0022404
ENSG00000220201	ZGLP1	Critical COVID-19	47	19	10410479	10425556	37	10	1473860	4.0387	2.6878e-05
ENSG00000222017	AC011997.1	Critical COVID-19	10	2	198552830	198644547	117	11	1473860	4.5583	2.578e-06
ENSG00000224997	AL049840.1	Critical COVID-19	39	14	104172607	104184149	16	6	1473860	4.2166	1.2398e-05
ENSG00000225190	PLEKHM1	Critical COVID-19	42	17	43508266	43573115	150	7	1473860	5.6049	1.0421e-08
ENSG00000225996	AL356356.1	Critical COVID-19	5	1	150516897	150529367	24	7	1473860	1.5611	0.059248
ENSG00000228008	CTD-2330K9.3	Critical COVID-19	12	3	49936278	49959370	28	5	1473860	5.009	2.7363e-07
ENSG00000228083	IFNA14	Critical COVID-19	28	9	21234201	21244978	41	5	1473860	2.0648	0.019471
ENSG00000228570	NUTM2E	Critical COVID-19	32	10	81596114	81615632	8	3	1473860	3.7724	8.085e-05
ENSG00000228696	ARL17B	Critical COVID-19	42	17	44347150	44444130	26	3	1473860	4.1133	1.9503e-05
ENSG00000233816	IFNA13	Critical COVID-19	28	9	21362371	21373075	46	4	1473860	2.4335	0.0074766
ENSG00000234829	IFNA17	Critical COVID-19	28	9	21222242	21233221	54	4	1473860	2.0643	0.019495
ENSG00000235705	AL133481.1	Critical COVID-19	32	10	81261126	81275678	58	10	1473860	3.2193	0.00064259
ENSG00000241186	TDGF1	Critical COVID-19	11	3	46611045	46673033	284	24	1473860	3.3423	0.00041545
ENSG00000241837	ATP5O	Critical COVID-19	52	21	35270757	35293284	81	14	1473860	5.4983	1.917e-08
ENSG00000243364	EFNA4	Critical COVID-19	6	1	155031207	155047029	23	7	1473860	4.0524	2.5346e-05
ENSG00000243646	IL10RB	Critical COVID-19	51	21	34633663	34674539	133	15	1473860	5.6184	9.6375e-09
ENSG00000247626	MARS2	Critical COVID-19	10	2	198565087	198578113	16	3	1473860	4.5097	3.2455e-06
ENSG00000249209	AP000304.12	Critical COVID-19	52	21	34951993	35289635	587	63	1473860	4.5716	2.4201e-06
ENSG00000249624	AP000295.9	Critical COVID-19	51	21	34614079	34660517	122	20	1473860	7.7972	3.1641e-15
ENSG00000249992	TMEM158	Critical COVID-19	11	3	45260958	45272770	50	8	1473860	0.70569	0.24019
ENSG00000251246	EFNA3	Critical COVID-19	6	1	155031224	155064283	50	11	1473860	5.5355	1.5517e-08
ENSG00000253626	EIF5AL1	Critical COVID-19	32	10	81267357	81281188	45	8	1473860	3.7379	9.2777e-05
ENSG00000254726	MEX3A	Critical COVID-19	6	1	156036804	156056789	24	8	1473860	3.6266	0.00014358
ENSG00000256053	APOPT1	Critical COVID-19	39	14	104024299	104078860	138	13	1473860	4.5108	3.2295e-06
ENSG00000256500	RP11-73M18.2	Critical COVID-19	39	14	104024299	104157261	310	18	1473860	3.9697	3.5984e-05
ENSG00000256762	STH	Critical COVID-19	42	17	44071616	44082060	52	4	1473860	6.9828	1.4468e-12
ENSG00000259803	SLC22A31	Critical COVID-19	41	16	89257406	89273072	51	8	1473860	4.8578	5.9355e-07
ENSG00000267303	CTD-2369P2.12	Critical COVID-19	47	19	10421147	10436354	47	10	1473860	4.469	3.9287e-06
ENSG00000267673	FDX1L	Critical COVID-19	47	19	10411103	10431691	53	12	1473860	4.6455	1.6966e-06
ENSG00000268324	LUZPP1	Critical COVID-19	11	3	46593888	46606178	66	7	1473860	3.1131	0.00092555
ENSG00000269404	SPIB	Critical COVID-19	49	19	50917195	50939570	60	14	1473860	0.3561	0.36088
ENSG00000269490	SBP1	Critical COVID-19	21	6	33658196	33668474	42	5	1473860	4.6341	1.7922e-06
ENSG00000269676	MUC8	Critical COVID-19	36	12	133044334	133055726	31	9	1473860	4.4342	4.6208e-06
ENSG00000269795	AC092782.1	Critical COVID-19	7	1	243383058	243400911	32	6	1473860	4.852	6.1108e-07
ENSG00000270757	HSPE1-MOB4	Critical COVID-19	10	2	198360137	198420450	69	8	1473860	4.415	5.0506e-06
ENSG00000273088	RP11-201K10.3	Critical COVID-19	6	1	155136885	155164748	40	8	1473860	4.5803	2.3215e-06
ENSG00000001617	SEMA3F	COVID-19	8	3	50187478	50231508	72	11	2985505	5.2861	6.2488e-08
ENSG00000003756	RBM5	COVID-19	8	3	50121341	50161454	49	7	2985505	5.2998	5.7951e-08
ENSG00000004534	RBM6	COVID-19	8	3	49972440	50142478	296	14	2985505	5.096	1.7341e-07
ENSG00000012223	LTF	COVID-19	7	3	46472136	46531724	200	24	2985505	2.7102	0.0033623
ENSG00000023892	DEF6	COVID-19	18	6	35260595	35294548	64	9	2985505	1.1966	0.11574
ENSG00000048828	FAM120A	COVID-19	22	9	96209004	96333397	342	20	2985505	5.6942	6.197e-09
ENSG00000053900	ANAPC4	COVID-19	13	4	25373835	25425120	164	12	2985505	3.6146	0.00015039
ENSG00000054282	SDCCAG8	COVID-19	5	1	243414320	243668394	434	35	2985505	4.103	2.0395e-05
ENSG00000062822	POLD1	COVID-19	36	19	50882461	50926273	98	11	2985505	2.2097	0.013562
ENSG00000064703	DDX20	COVID-19	2	1	112292867	112315638	83	9	2985505	3.3443	0.00041243
ENSG00000064999	ANKS1A	COVID-19	18	6	34852042	35064179	481	35	2985505	1.7848	0.037143
ENSG00000065029	ZNF76	COVID-19	18	6	35221686	35268762	103	10	2985505	1.6138	0.053291
ENSG00000065060	UHRF1BP1	COVID-19	18	6	34754857	34855915	277	16	2985505	4.8214	7.1274e-07
ENSG00000066422	ZBTB11	COVID-19	9	3	101362733	101401339	66	8	2985505	7.2448	2.166e-13
ENSG00000081148	IMPG2	COVID-19	9	3	100936390	101044404	195	14	2985505	3.6169	0.00014908
ENSG00000081154	PCNP	COVID-19	9	3	101287939	101318281	69	11	2985505	7.2986	1.4544e-13
ENSG00000087074	PPP1R15A	COVID-19	35	19	49370649	49384314	70	8	2985505	5.5055	1.841e-08
ENSG00000087076	HSD17B14	COVID-19	35	19	49311274	49344935	96	17	2985505	4.3164	7.9282e-06
ENSG00000089127	OAS1	COVID-19	27	12	113339582	113374990	130	4	2985505	5.4067	3.2091e-08
ENSG00000096395	MLN	COVID-19	17	6	33757450	33776788	78	12	2985505	3.8419	6.1048e-05
ENSG00000096433	ITPR3	COVID-19	17	6	33583142	33669351	367	38	2985505	4.1494	1.6664e-05
ENSG00000102837	OLFM4	COVID-19	28	13	53597894	53631192	101	23	2985505	3.8856	5.1042e-05
ENSG00000104804	TULP2	COVID-19	35	19	49379222	49406990	124	10	2985505	5.7613	4.1744e-09
ENSG00000104805	NUCB1	COVID-19	35	19	49398307	49431629	141	20	2985505	6.1443	4.0167e-10
ENSG00000105538	RASIP1	COVID-19	35	19	49218844	49248978	76	6	2985505	5.2969	5.8891e-08
ENSG00000105550	FGF21	COVID-19	35	19	49253816	49266587	41	12	2985505	4.6393	1.7476e-06
ENSG00000105559	PLEKHA4	COVID-19	35	19	49335354	49376889	153	16	2985505	6.2936	1.5508e-10
ENSG00000105866	SP4	COVID-19	20	7	21462652	21559440	289	25	2985505	4.7823	8.6649e-07
ENSG00000110693	SOX6	COVID-19	25	11	15982995	16766138	1472	53	2985505	3.5225	0.00021378
ENSG00000111331	OAS3	COVID-19	27	12	113371157	113416054	133	12	2985505	5.1493	1.3071e-07
ENSG00000111335	OAS2	COVID-19	27	12	113411200	113454528	135	16	2985505	4.3489	6.842e-06
ENSG00000114054	PCCB	COVID-19	11	3	135964148	136061738	138	17	2985505	4.3671	6.2953e-06
ENSG00000114349	GNAT1	COVID-19	8	3	50224045	50238949	17	5	2985505	5.4167	3.0355e-08
ENSG00000114391	RPL24	COVID-19	9	3	101394935	101410626	28	6	2985505	7.6169	1.299e-14
ENSG00000114439	BBX	COVID-19	10	3	107236783	107535171	540	29	2985505	5.1943	1.0273e-07
ENSG00000116521	SCAMP3	COVID-19	4	1	155220770	155237221	27	3	2985505	2.0568	0.019853
ENSG00000116539	ASH1L	COVID-19	4	1	155300059	155537598	180	21	2985505	2.7786	0.0027296
ENSG00000116580	GON4L	COVID-19	4	1	155714508	155834191	161	11	2985505	3.8967	4.8752e-05
ENSG00000117360	PRPF3	COVID-19	3	1	150288925	150330671	109	11	2985505	5.9549	1.3015e-09
ENSG00000117362	APH1A	COVID-19	3	1	150232804	150246980	10	3	2985505	2.3104	0.010433
ENSG00000118007	STAG1	COVID-19	11	3	136050077	136476220	648	24	2985505	4.6996	1.3032e-06
ENSG00000118292	C1orf54	COVID-19	3	1	150235600	150258327	26	6	2985505	3.0786	0.00104
ENSG00000118298	CA14	COVID-19	3	1	150224554	150242478	13	4	2985505	2.6298	0.0042718
ENSG00000121691	CAT	COVID-19	26	11	34455472	34498609	116	15	2985505	3.174	0.00075166
ENSG00000121797	CCRL2	COVID-19	7	3	46443654	46459488	56	6	2985505	3.0121	0.0012974
ENSG00000121807	CCR2	COVID-19	7	3	46390225	46407419	53	8	2985505	7.028	1.0477e-12
ENSG00000123080	CDKN2C	COVID-19	1	1	51421417	51445305	19	5	2985505	2.2252	0.013033
ENSG00000124562	SNRPC	COVID-19	18	6	34720183	34746571	91	7	2985505	4.7616	9.6041e-07
ENSG00000125459	MSTO1	COVID-19	4	1	155574979	155723153	141	18	2985505	3.7532	8.7296e-05
ENSG00000128573	FOXP2	COVID-19	21	7	113721382	114338827	921	48	2985505	5.8443	2.5431e-09
ENSG00000131398	KCNC3	COVID-19	36	19	50810194	50841772	73	19	2985505	1.2892	0.098661
ENSG00000131400	NAPSA	COVID-19	36	19	50856734	50874087	33	4	2985505	4.4443	4.4096e-06
ENSG00000131408	NR1H2	COVID-19	36	19	50827910	50891239	122	12	2985505	4.5909	2.2071e-06
ENSG00000132676	DAP3	COVID-19	4	1	155652751	155713801	69	10	2985505	3.8019	7.18e-05
ENSG00000132718	SYT11	COVID-19	4	1	155824300	155859990	46	10	2985505	3.7667	8.2713e-05
ENSG00000136448	NMT1	COVID-19	31	17	43123978	43191384	204	20	2985505	5.2381	8.1136e-08
ENSG00000137288	UQCC2	COVID-19	17	6	33657070	33684504	115	9	2985505	4.7635	9.5153e-07
ENSG00000138468	SENP7	COVID-19	9	3	101038049	101237085	546	10	2985505	4.5285	2.97e-06
ENSG00000138821	SLC39A8	COVID-19	14	4	103167198	103357415	571	33	2985505	2.9275	0.0017087
ENSG00000140553	UNC45A	COVID-19	30	15	91468410	91502323	98	12	2985505	1.7903	0.036703
ENSG00000142002	DPP9	COVID-19	34	19	4670236	4729685	152	26	2985505	5.8702	2.1766e-09
ENSG00000142233	NTN5	COVID-19	35	19	49159664	49181338	42	10	2985505	3.868	5.4876e-05
ENSG00000142700	DMRTA2	COVID-19	1	1	50878222	50894172	27	6	2985505	5.1598	1.2362e-07
ENSG00000143369	ECM1	COVID-19	3	1	150475538	150491265	40	7	2985505	6.3077	1.4158e-10
ENSG00000143374	TARS2	COVID-19	3	1	150454887	150485078	101	10	2985505	5.9625	1.2418e-09
ENSG00000143382	ADAMTSL4	COVID-19	3	1	150516884	150538413	37	12	2985505	2.1156	0.017188
ENSG00000143537	ADAM15	COVID-19	4	1	155018042	155040252	26	9	2985505	4.6969	1.3207e-06
ENSG00000143590	EFNA3	COVID-19	4	1	155031224	155065014	50	11	2985505	5.258	7.2818e-08
ENSG00000143630	HCN3	COVID-19	4	1	155242374	155264639	35	4	2985505	0.95407	0.17002
ENSG00000143702	CEP170	COVID-19	5	1	243282730	243423650	187	17	2985505	4.6904	1.3631e-06
ENSG00000144791	LIMD1	COVID-19	7	3	45591886	45732830	498	29	2985505	3.0974	0.00097605
ENSG00000144802	NFKBIZ	COVID-19	9	3	101541835	101584866	44	11	2985505	6.7739	6.2686e-12
ENSG00000144815	NXPE3	COVID-19	9	3	101493046	101552073	96	12	2985505	7.7625	4.1633e-15
ENSG00000145113	MUC4	COVID-19	12	3	195468636	195544148	289	19	2985505	4.7417	1.0598e-06
ENSG00000148219	ASTN2	COVID-19	23	9	119182504	120182348	2989	142	2985505	5.1162	1.5586e-07
ENSG00000148248	SURF4	COVID-19	24	9	136223325	136247970	57	8	2985505	4.4641	4.0198e-06
ENSG00000148288	GBGT1	COVID-19	24	9	136023340	136044332	68	18	2985505	6.3756	9.1138e-11
ENSG00000148290	SURF1	COVID-19	24	9	136213610	136228552	39	5	2985505	3.8558	5.7681e-05
ENSG00000148291	SURF2	COVID-19	24	9	136218428	136233045	35	5	2985505	3.4799	0.0002508
ENSG00000148296	SURF6	COVID-19	24	9	136192552	136208235	40	7	2985505	5.2503	7.5922e-08
ENSG00000148297	MED22	COVID-19	24	9	136200160	136219986	37	8	2985505	5.8918	1.9106e-09
ENSG00000148300	REXO4	COVID-19	24	9	136266186	136288164	98	5	2985505	3.4483	0.00028209
ENSG00000148303	RPL7A	COVID-19	24	9	136210069	136223281	29	5	2985505	4.3175	7.8908e-06
ENSG00000152818	UTRN	COVID-19	19	6	144601837	145179170	1151	76	2985505	3.6625	0.00012486
ENSG00000153064	BANK1	COVID-19	14	4	102327443	103000969	1857	83	2985505	1.0819	0.13966
ENSG00000154975	CA10	COVID-19	32	17	49702674	50242377	1267	63	2985505	2.2151	0.013377
ENSG00000158092	NCK1	COVID-19	11	3	136576050	136673665	211	8	2985505	1.9443	0.025928
ENSG00000159110	IFNAR2	COVID-19	38	21	34597206	34642980	128	14	2985505	7.1619	3.9779e-13
ENSG00000159208	C1orf51	COVID-19	3	1	150249953	150264505	25	4	2985505	4.2858	9.106e-06
ENSG00000160271	RALGDS	COVID-19	24	9	135968107	136044301	215	35	2985505	3.8666	5.5179e-05
ENSG00000160323	ADAMTS13	COVID-19	24	9	136274478	136329508	179	20	2985505	6.3498	1.0779e-10
ENSG00000160325	CACFD1	COVID-19	24	9	136320089	136340970	53	13	2985505	7.7394	4.996e-15
ENSG00000160326	SLC2A6	COVID-19	24	9	136331217	136349259	53	15	2985505	7.1717	3.7048e-13
ENSG00000160752	FDPS	COVID-19	4	1	155273539	155295457	19	3	2985505	2.052	0.020087
ENSG00000160753	RUSC1	COVID-19	4	1	155285687	155305905	15	7	2985505	3.5665	0.00018091
ENSG00000160791	CCR5	COVID-19	7	3	46406633	46422697	36	5	2985505	4.5537	2.635e-06
ENSG00000161714	PLCD3	COVID-19	31	17	43181335	43215721	80	19	2985505	3.7677	8.238e-05
ENSG00000161896	IP6K3	COVID-19	17	6	33684444	33719762	147	20	2985505	5.3673	3.996e-08
ENSG00000161904	LEMD2	COVID-19	17	6	33733979	33761913	108	11	2985505	3.8085	6.9915e-05
ENSG00000163125	RPRD2	COVID-19	3	1	150330567	150454042	363	13	2985505	5.2579	7.2851e-08
ENSG00000163357	DCST1	COVID-19	4	1	155001300	155028406	36	9	2985505	2.0254	0.021415
ENSG00000163374	YY1AP1	COVID-19	4	1	155624237	155663791	38	8	2985505	1.758	0.039373
ENSG00000163462	TRIM46	COVID-19	4	1	155140873	155162447	35	9	2985505	7.2393	2.2543e-13
ENSG00000163463	KRTCAP2	COVID-19	4	1	155136884	155150951	20	4	2985505	7.2925	1.5216e-13
ENSG00000163817	SLC6A20	COVID-19	7	3	45791942	45843027	104	31	2985505	6.1094	5e-10
ENSG00000163818	LZTFL1	COVID-19	7	3	45859808	45962534	196	27	2985505	7.7481	4.6629e-15
ENSG00000163820	FYCO1	COVID-19	7	3	45954396	46042316	241	20	2985505	6.1094	5e-10
ENSG00000163823	CCR1	COVID-19	7	3	46238200	46254887	44	4	2985505	6.5972	2.0956e-11
ENSG00000164061	BSN	COVID-19	8	3	49586922	49713978	163	14	2985505	5.6323	8.8898e-09
ENSG00000164062	APEH	COVID-19	8	3	49706435	49726396	23	5	2985505	4.3693	6.2332e-06
ENSG00000164068	RNF123	COVID-19	8	3	49721932	49763962	59	9	2985505	4.9955	2.9343e-07
ENSG00000164076	CAMKV	COVID-19	8	3	49890421	49912655	37	7	2985505	5.0009	2.8536e-07
ENSG00000164077	MON1A	COVID-19	8	3	49941302	49972606	40	9	2985505	5.1482	1.3149e-07
ENSG00000164078	MST1R	COVID-19	8	3	49919435	49946299	27	4	2985505	4.4925	3.5199e-06
ENSG00000166965	RCCD1	COVID-19	30	15	91493100	91511349	61	11	2985505	2.8824	0.0019733
ENSG00000168228	ZCCHC4	COVID-19	13	4	25309407	25377005	204	18	2985505	3.938	4.1083e-05
ENSG00000168917	SLC35G2	COVID-19	11	3	136532489	136579734	112	5	2985505	2.2418	0.012487
ENSG00000169231	THBS3	COVID-19	4	1	155160379	155183842	28	7	2985505	7.3191	1.2479e-13
ENSG00000169241	SLC50A1	COVID-19	4	1	155102820	155116329	19	6	2985505	6.9249	2.1821e-12
ENSG00000169242	EFNA1	COVID-19	4	1	155094936	155112333	28	6	2985505	6.9086	2.4467e-12
ENSG00000171102	OBP2B	COVID-19	24	9	136075664	136089630	70	10	2985505	4.534	2.8934e-06
ENSG00000171385	KCND3	COVID-19	2	1	112308284	112536777	663	80	2985505	3.3961	0.00034173
ENSG00000172215	CXCR6	COVID-19	7	3	45977425	45994845	41	7	2985505	7.3187	1.2523e-13
ENSG00000172992	DCAKD	COVID-19	31	17	43095708	43143473	135	15	2985505	4.583	2.2913e-06
ENSG00000173171	MTX1	COVID-19	4	1	155173490	155188615	17	6	2985505	7.2542	2.0201e-13
ENSG00000173531	MST1	COVID-19	8	3	49716380	49731934	13	3	2985505	3.9248	4.3397e-05
ENSG00000173540	GMPPB	COVID-19	8	3	49749277	49766384	22	5	2985505	4.797	8.052e-07
ENSG00000173578	XCR1	COVID-19	7	3	46053516	46074234	74	6	2985505	6.1094	5e-10
ENSG00000173585	CCR9	COVID-19	7	3	45922996	45949667	68	11	2985505	8.0023	6.1062e-16
ENSG00000174173	TRMT10C	COVID-19	9	3	101275706	101290290	24	5	2985505	5.8793	2.0602e-09
ENSG00000174951	FUT1	COVID-19	35	19	49246268	49263647	79	10	2985505	5.228	8.5675e-08
ENSG00000176020	AMIGO3	COVID-19	8	3	49749267	49766349	22	5	2985505	4.797	8.052e-07
ENSG00000176095	IP6K1	COVID-19	8	3	49756727	49828975	108	10	2985505	5.2652	7.0018e-08
ENSG00000176444	CLK2	COVID-19	4	1	155227659	155253282	34	4	2985505	2.113	0.017301
ENSG00000176887	SOX11	COVID-19	6	2	5827799	5846516	38	12	2985505	3.4903	0.00024125
ENSG00000176909	MAMSTR	COVID-19	35	19	49210999	49227978	50	6	2985505	5.541	1.5041e-08
ENSG00000176920	FUT2	COVID-19	35	19	49194228	49214207	60	5	2985505	6.1908	2.9933e-10
ENSG00000177628	GBA	COVID-19	4	1	155199243	155219490	38	4	2985505	1.8179	0.034536
ENSG00000179085	DPM3	COVID-19	4	1	155107367	155118071	13	5	2985505	5.5512	1.4183e-08
ENSG00000182179	UBA7	COVID-19	8	3	49837640	49856379	16	5	2985505	5.4313	2.7978e-08
ENSG00000182264	IZUMO1	COVID-19	35	19	49239109	49255166	59	5	2985505	5.1115	1.5977e-07
ENSG00000182504	CEP97	COVID-19	9	3	101437769	101494406	96	13	2985505	7.5247	2.6423e-14
ENSG00000183625	CCR3	COVID-19	7	3	46200096	46313197	281	14	2985505	7.251	2.0682e-13
ENSG00000183763	TRAIP	COVID-19	8	3	49861034	49899007	48	7	2985505	4.9812	3.16e-07
ENSG00000184056	VPS33B	COVID-19	30	15	91536646	91570833	100	14	2985505	5.4734	2.2075e-08
ENSG00000185052	SLC24A3	COVID-19	37	20	19188290	19708581	1567	100	2985505	4.9866	3.0727e-07
ENSG00000185104	FAF1	COVID-19	1	1	50900150	51430935	698	24	2985505	3.9254	4.3286e-05
ENSG00000185499	MUC1	COVID-19	4	1	155153300	155167707	20	7	2985505	6.853	3.6159e-12
ENSG00000185614	FAM212A	COVID-19	8	3	49835687	49847463	9	4	2985505	4.5843	2.2779e-06
ENSG00000187145	MRPS21	COVID-19	3	1	150261289	150286414	81	8	2985505	5.6575	7.6775e-09
ENSG00000187323	DCC	COVID-19	33	18	49861542	51062784	4501	104	2985505	7.8688	1.7902e-15
ENSG00000187492	CDHR4	COVID-19	8	3	49823165	49842268	25	8	2985505	6.1865	3.0754e-10
ENSG00000188938	FAM120AOS	COVID-19	22	9	96203776	96220874	53	10	2985505	3.7957	7.3608e-05
ENSG00000196821	C6orf106	COVID-19	18	6	34550065	34669636	233	16	2985505	5.1534	1.2792e-07
ENSG00000197724	PHF2	COVID-19	22	9	96333689	96446869	469	26	2985505	4.8333	6.7151e-07
ENSG00000197852	FAM212B	COVID-19	2	1	112218252	112303446	297	29	2985505	3.9158	4.5054e-05
ENSG00000198870	C9orf96	COVID-19	24	9	136238117	136276220	130	7	2985505	3.6224	0.00014592
ENSG00000198901	PRC1	COVID-19	30	15	91504270	91543859	135	15	2985505	3.7699	8.1661e-05
ENSG00000211456	SACM1L	COVID-19	7	3	45725548	45791916	219	11	2985505	1.1789	0.11922
ENSG00000225996	AL356356.1	COVID-19	3	1	150516897	150529367	24	7	2985505	1.9325	0.02665
ENSG00000228008	CTD-2330K9.3	COVID-19	8	3	49936278	49959370	28	5	2985505	5.0065	2.7713e-07
ENSG00000243364	EFNA4	COVID-19	4	1	155031207	155047029	23	7	2985505	4.7523	1.0055e-06
ENSG00000243646	IL10RB	COVID-19	38	21	34633663	34674539	135	16	2985505	2.34	0.0096424
ENSG00000249624	AP000295.9	COVID-19	38	21	34614079	34660517	125	21	2985505	6.9866	1.4077e-12
ENSG00000251246	EFNA3	COVID-19	4	1	155031224	155064283	50	11	2985505	5.258	7.2818e-08
ENSG00000269490	SBP1	COVID-19	17	6	33658196	33668474	42	5	2985505	4.6149	1.9662e-06
ENSG00000269795	AC092782.1	COVID-19	5	1	243383058	243400911	32	6	2985505	4.8536	6.061e-07
ENSG00000273088	RP11-201K10.3	COVID-19	4	1	155136885	155164748	42	8	2985505	7.5023	3.1364e-14
ENSG00000001617	SEMA3F	Hospitalized COVID-19	11	3	50187478	50231508	72	11	2482973	5.5144	1.7494e-08
ENSG00000003756	RBM5	Hospitalized COVID-19	11	3	50121341	50161454	47	7	2482973	5.4847	2.0705e-08
ENSG00000004534	RBM6	Hospitalized COVID-19	11	3	49972440	50142478	278	13	2482973	5.2589	7.2477e-08
ENSG00000004864	SLC25A13	Hospitalized COVID-19	29	7	95744532	95956459	261	13	2482973	5.4149	3.0661e-08
ENSG00000011376	LARS2	Hospitalized COVID-19	10	3	45424998	45595913	343	22	2482973	2.137	0.0163
ENSG00000012223	LTF	Hospitalized COVID-19	10	3	46472136	46531724	194	24	2482973	6.1094	5e-10
ENSG00000023892	DEF6	Hospitalized COVID-19	24	6	35260595	35294548	64	9	2482973	1.1757	0.11986
ENSG00000048828	FAM120A	Hospitalized COVID-19	34	9	96209004	96333397	340	20	2482973	5.9799	1.1167e-09
ENSG00000053900	ANAPC4	Hospitalized COVID-19	16	4	25373835	25425120	164	12	2482973	4.2027	1.3189e-05
ENSG00000054282	SDCCAG8	Hospitalized COVID-19	7	1	243414320	243668394	433	35	2482973	4.2717	9.7009e-06
ENSG00000062822	POLD1	Hospitalized COVID-19	62	19	50882461	50926273	95	11	2482973	3.0821	0.0010276
ENSG00000064703	DDX20	Hospitalized COVID-19	4	1	112292867	112315638	78	8	2482973	3.3229	0.00044538
ENSG00000064999	ANKS1A	Hospitalized COVID-19	24	6	34852042	35064179	471	33	2482973	1.7631	0.03894
ENSG00000065029	ZNF76	Hospitalized COVID-19	24	6	35221686	35268762	101	10	2482973	1.7283	0.041963
ENSG00000065060	UHRF1BP1	Hospitalized COVID-19	24	6	34754857	34855915	266	16	2482973	4.6565	1.6084e-06
ENSG00000065457	ADAT1	Hospitalized COVID-19	51	16	75625879	75662198	118	16	2482973	3.5154	0.00021953
ENSG00000065989	PDE4A	Hospitalized COVID-19	60	19	10522449	10585305	116	14	2482973	3.4572	0.00027287
ENSG00000066422	ZBTB11	Hospitalized COVID-19	12	3	101362733	101401339	66	8	2482973	5.6768	6.8639e-09
ENSG00000066923	STAG3	Hospitalized COVID-19	30	7	99770186	99824111	119	9	2482973	2.9084	0.0018167
ENSG00000068650	ATP11A	Hospitalized COVID-19	47	13	113339643	113546482	589	47	2482973	2.7422	0.0030515
ENSG00000073969	NSF	Hospitalized COVID-19	54	17	44663035	44839830	79	8	2482973	6.4453	5.7687e-11
ENSG00000074842	C19orf10	Hospitalized COVID-19	59	19	4636386	4675382	142	16	2482973	3.1608	0.00078672
ENSG00000076662	ICAM3	Hospitalized COVID-19	60	19	10439452	10455499	55	11	2482973	4.6858	1.3943e-06
ENSG00000078403	MLLT10	Hospitalized COVID-19	37	10	21818094	22037559	188	27	2482973	4.7062	1.2621e-06
ENSG00000079999	KEAP1	Hospitalized COVID-19	60	19	10591796	10619417	79	8	2482973	1.9445	0.025919
ENSG00000081154	PCNP	Hospitalized COVID-19	12	3	101287939	101318281	69	11	2482973	3.8826	5.1672e-05
ENSG00000088808	PPP1R13B	Hospitalized COVID-19	48	14	104195089	104318927	267	10	2482973	4.493	3.5118e-06
ENSG00000089127	OAS1	Hospitalized COVID-19	44	12	113339582	113374990	127	4	2482973	6.9066	2.4815e-12
ENSG00000090339	ICAM1	Hospitalized COVID-19	60	19	10376511	10402291	59	16	2482973	4.3604	6.4898e-06
ENSG00000096395	MLN	Hospitalized COVID-19	23	6	33757450	33776788	78	12	2482973	3.9258	4.3225e-05
ENSG00000096433	ITPR3	Hospitalized COVID-19	23	6	33583142	33669351	350	32	2482973	4.1474	1.6813e-05
ENSG00000100711	ZFYVE21	Hospitalized COVID-19	48	14	104177067	104205005	55	10	2482973	4.3332	7.3469e-06
ENSG00000102837	OLFM4	Hospitalized COVID-19	46	13	53597894	53631192	101	23	2482973	3.641	0.00013579
ENSG00000105229	PIAS4	Hospitalized COVID-19	58	19	4002644	4044384	128	13	2482973	1.0522	0.14636
ENSG00000105371	ICAM4	Hospitalized COVID-19	60	19	10392643	10404198	28	7	2482973	5.0482	2.2296e-07
ENSG00000105376	ICAM5	Hospitalized COVID-19	60	19	10395657	10412454	51	8	2482973	4.869	5.6075e-07
ENSG00000105397	TYK2	Hospitalized COVID-19	60	19	10456209	10496352	102	14	2482973	4.5001	3.3961e-06
ENSG00000105401	CDC37	Hospitalized COVID-19	60	19	10496810	10535797	75	10	2482973	2.8125	0.0024582
ENSG00000105538	RASIP1	Hospitalized COVID-19	61	19	49218844	49248978	73	6	2482973	2.9314	0.001687
ENSG00000105550	FGF21	Hospitalized COVID-19	61	19	49253816	49266587	38	12	2482973	2.7599	0.0028908
ENSG00000105866	SP4	Hospitalized COVID-19	28	7	21462652	21559440	286	26	2482973	4.9352	4.0039e-07
ENSG00000106261	ZKSCAN1	Hospitalized COVID-19	30	7	99608204	99644312	51	10	2482973	5.4426	2.6254e-08
ENSG00000106290	TAF6	Hospitalized COVID-19	30	7	99699693	99722464	34	7	2482973	3.698	0.00010867
ENSG00000108379	WNT3	Hospitalized COVID-19	54	17	44834872	44915520	145	26	2482973	6.7762	6.1706e-12
ENSG00000110693	SOX6	Hospitalized COVID-19	41	11	15982995	16766138	1448	54	2482973	3.4999	0.00023269
ENSG00000111331	OAS3	Hospitalized COVID-19	44	12	113371157	113416054	129	13	2482973	6.5715	2.4899e-11
ENSG00000111335	OAS2	Hospitalized COVID-19	44	12	113411200	113454528	132	16	2482973	5.325	5.0465e-08
ENSG00000112787	FBRSL1	Hospitalized COVID-19	45	12	133061137	133166774	379	31	2482973	5.1868	1.0695e-07
ENSG00000114054	PCCB	Hospitalized COVID-19	14	3	135964148	136061738	128	16	2482973	4.5901	2.2157e-06
ENSG00000114349	GNAT1	Hospitalized COVID-19	11	3	50224045	50238949	17	5	2482973	5.5578	1.3659e-08
ENSG00000114391	RPL24	Hospitalized COVID-19	12	3	101394935	101410626	27	6	2482973	5.5573	1.37e-08
ENSG00000114439	BBX	Hospitalized COVID-19	13	3	107236783	107535171	526	29	2482973	5.341	4.6228e-08
ENSG00000116539	ASH1L	Hospitalized COVID-19	6	1	155300059	155537598	177	20	2482973	2.8067	0.0025023
ENSG00000116584	ARHGEF2	Hospitalized COVID-19	6	1	155911630	155981861	89	11	2482973	1.9531	0.025403
ENSG00000117360	PRPF3	Hospitalized COVID-19	5	1	150288925	150330671	107	11	2482973	6.1142	4.8524e-10
ENSG00000117362	APH1A	Hospitalized COVID-19	5	1	150232804	150246980	10	3	2482973	2.4546	0.0070518
ENSG00000118007	STAG1	Hospitalized COVID-19	14	3	136050077	136476220	635	24	2482973	4.9884	3.0436e-07
ENSG00000118292	C1orf54	Hospitalized COVID-19	5	1	150235600	150258327	24	6	2482973	3.4546	0.00027552
ENSG00000118298	CA14	Hospitalized COVID-19	5	1	150224554	150242478	13	4	2482973	2.6778	0.0037052
ENSG00000119866	BCL11A	Hospitalized COVID-19	9	2	60673302	60785702	169	34	2482973	5.0956	1.7387e-07
ENSG00000120071	KANSL1	Hospitalized COVID-19	54	17	44102282	44307733	552	5	2482973	6.5051	3.8811e-11
ENSG00000120088	CRHR1	Hospitalized COVID-19	54	17	43694267	43918194	1022	8	2482973	7.5306	2.5244e-14
ENSG00000120235	IFNA6	Hospitalized COVID-19	33	9	21344834	21356377	33	5	2482973	2.9041	0.0018418
ENSG00000120451	SNX19	Hospitalized COVID-19	43	11	130740331	130791404	258	11	2482973	4.1665	1.5463e-05
ENSG00000121073	SLC35B1	Hospitalized COVID-19	55	17	47773305	47791376	24	9	2482973	5.3228	5.1091e-08
ENSG00000121104	FAM117A	Hospitalized COVID-19	55	17	47782694	47871542	75	19	2482973	4.8306	6.8076e-07
ENSG00000121691	CAT	Hospitalized COVID-19	42	11	34455472	34498609	114	15	2482973	5.5147	1.7466e-08
ENSG00000121797	CCRL2	Hospitalized COVID-19	10	3	46443654	46459488	56	6	2482973	5.5631	1.3249e-08
ENSG00000121807	CCR2	Hospitalized COVID-19	10	3	46390225	46407419	50	7	2482973	8.014	5.5511e-16
ENSG00000122852	SFTPA1	Hospitalized COVID-19	38	10	81365695	81380196	71	13	2482973	4.545	2.7462e-06
ENSG00000123080	CDKN2C	Hospitalized COVID-19	1	1	51421417	51445305	19	5	2482973	2.4974	0.0062557
ENSG00000124562	SNRPC	Hospitalized COVID-19	24	6	34720183	34746571	91	7	2482973	4.8475	6.2512e-07
ENSG00000125459	MSTO1	Hospitalized COVID-19	6	1	155574979	155723153	137	18	2482973	3.2141	0.00065433
ENSG00000126215	XRCC3	Hospitalized COVID-19	48	14	104158946	104186841	52	11	2482973	3.8927	4.9573e-05
ENSG00000126217	MCF2L	Hospitalized COVID-19	47	13	113543692	113759053	792	74	2482973	0.89684	0.1849
ENSG00000126934	MAP2K2	Hospitalized COVID-19	58	19	4085319	4129126	104	20	2482973	3.0722	0.0010626
ENSG00000128573	FOXP2	Hospitalized COVID-19	31	7	113721382	114338827	906	52	2482973	6.2162	2.5465e-10
ENSG00000129347	KRI1	Hospitalized COVID-19	60	19	10658761	10681713	89	12	2482973	1.6828	0.046211
ENSG00000129910	CDH15	Hospitalized COVID-19	53	16	89233175	89266900	134	17	2482973	5.1844	1.0836e-07
ENSG00000130734	ATG4D	Hospitalized COVID-19	60	19	10649571	10669094	63	10	2482973	1.0282	0.15193
ENSG00000131398	KCNC3	Hospitalized COVID-19	62	19	50810194	50841772	72	19	2482973	0.25107	0.40088
ENSG00000131400	NAPSA	Hospitalized COVID-19	62	19	50856734	50874087	33	4	2482973	6.3409	1.1424e-10
ENSG00000131408	NR1H2	Hospitalized COVID-19	62	19	50827910	50891239	118	12	2482973	6.3153	1.3485e-10
ENSG00000132676	DAP3	Hospitalized COVID-19	6	1	155652751	155713801	67	10	2482973	3.21	0.00066377
ENSG00000132718	SYT11	Hospitalized COVID-19	6	1	155824300	155859990	47	10	2482973	2.807	0.0025
ENSG00000135374	ELF5	Hospitalized COVID-19	42	11	34495340	34540352	156	18	2482973	6.1901	3.0056e-10
ENSG00000136448	NMT1	Hospitalized COVID-19	54	17	43123978	43191384	197	20	2482973	5.3743	3.8437e-08
ENSG00000136504	KAT7	Hospitalized COVID-19	55	17	47860917	47911458	37	13	2482973	3.7509	8.8111e-05
ENSG00000136770	DNAJC1	Hospitalized COVID-19	37	10	22040466	22297698	384	20	2482973	3.2453	0.00058656
ENSG00000137080	IFNA21	Hospitalized COVID-19	33	9	21160636	21171659	43	6	2482973	1.701	0.044471
ENSG00000137166	FOXP4	Hospitalized COVID-19	25	6	41509164	41575122	206	25	2482973	1.7319	0.041644
ENSG00000137288	UQCC2	Hospitalized COVID-19	23	6	33657070	33684504	115	9	2482973	4.8824	5.2391e-07
ENSG00000137960	GIPC2	Hospitalized COVID-19	3	1	78440226	78609133	420	34	2482973	2.8614	0.002109
ENSG00000138785	INTS12	Hospitalized COVID-19	18	4	106598784	106822143	484	17	2482973	4.5236	3.0403e-06
ENSG00000138821	SLC39A8	Hospitalized COVID-19	17	4	103167198	103357415	565	33	2482973	3.1419	0.00083941
ENSG00000140553	UNC45A	Hospitalized COVID-19	49	15	91468410	91502323	98	12	2482973	2.0114	0.022141
ENSG00000142002	DPP9	Hospitalized COVID-19	59	19	4670236	4729685	144	25	2482973	6.1094	5e-10
ENSG00000142233	NTN5	Hospitalized COVID-19	61	19	49159664	49181338	41	9	2482973	2.3932	0.0083513
ENSG00000142700	DMRTA2	Hospitalized COVID-19	1	1	50878222	50894172	27	6	2482973	5.3176	5.2582e-08
ENSG00000143369	ECM1	Hospitalized COVID-19	5	1	150475538	150491265	34	7	2482973	6.5828	2.308e-11
ENSG00000143374	TARS2	Hospitalized COVID-19	5	1	150454887	150485078	93	10	2482973	6.1777	3.252e-10
ENSG00000143382	ADAMTSL4	Hospitalized COVID-19	5	1	150516884	150538413	37	12	2482973	1.8319	0.033482
ENSG00000143537	ADAM15	Hospitalized COVID-19	6	1	155018042	155040252	26	9	2482973	5.1885	1.0598e-07
ENSG00000143590	EFNA3	Hospitalized COVID-19	6	1	155031224	155065014	50	11	2482973	5.9001	1.8165e-09
ENSG00000143603	KCNN3	Hospitalized COVID-19	6	1	154664931	154847756	526	82	2482973	2.332	0.0098499
ENSG00000143627	PKLR	Hospitalized COVID-19	6	1	155254630	155276225	33	4	2482973	1.9179	0.027565
ENSG00000143702	CEP170	Hospitalized COVID-19	7	1	243282730	243423650	185	17	2482973	4.9235	4.25e-07
ENSG00000144791	LIMD1	Hospitalized COVID-19	10	3	45591886	45732830	485	31	2482973	3.9846	3.3793e-05
ENSG00000144802	NFKBIZ	Hospitalized COVID-19	12	3	101541835	101584866	43	11	2482973	3.0668	0.0010819
ENSG00000144815	NXPE3	Hospitalized COVID-19	12	3	101493046	101552073	93	12	2482973	6.011	9.2198e-10
ENSG00000146555	SDK1	Hospitalized COVID-19	27	7	3336080	4313632	3656	105	2482973	6.5186	3.5491e-11
ENSG00000146826	C7orf43	Hospitalized COVID-19	30	7	99747043	99761338	19	3	2482973	3.0402	0.001182
ENSG00000147885	IFNA16	Hospitalized COVID-19	33	9	21211372	21222310	78	6	2482973	3.1429	0.00083636
ENSG00000148219	ASTN2	Hospitalized COVID-19	35	9	119182504	120182348	2942	143	2482973	5.3667	4.0091e-08
ENSG00000152818	UTRN	Hospitalized COVID-19	26	6	144601837	145179170	1140	74	2482973	3.9329	4.1972e-05
ENSG00000153064	BANK1	Hospitalized COVID-19	17	4	102327443	103000969	1828	84	2482973	1.177	0.1196
ENSG00000154027	AK5	Hospitalized COVID-19	3	1	77742736	78030651	1001	74	2482973	4.6138	1.9765e-06
ENSG00000154975	CA10	Hospitalized COVID-19	56	17	49702674	50242377	1254	70	2482973	2.2292	0.0129
ENSG00000156395	SORCS3	Hospitalized COVID-19	39	10	106395859	107029993	1785	46	2482973	2.9059	0.0018311
ENSG00000157601	MX1	Hospitalized COVID-19	66	21	42787231	42836141	225	19	2482973	2.2919	0.010957
ENSG00000158092	NCK1	Hospitalized COVID-19	14	3	136576050	136673665	203	7	2482973	2.0132	0.022045
ENSG00000158560	DYNC1I1	Hospitalized COVID-19	29	7	95396866	95744634	875	70	2482973	3.0139	0.0012896
ENSG00000159110	IFNAR2	Hospitalized COVID-19	64	21	34597206	34642980	124	14	2482973	7.8064	2.9421e-15
ENSG00000159208	C1orf51	Hospitalized COVID-19	5	1	150249953	150264505	25	4	2482973	4.3857	5.7795e-06
ENSG00000159314	ARHGAP27	Hospitalized COVID-19	54	17	43466275	43516787	134	8	2482973	6.3548	1.0435e-10
ENSG00000160688	FLAD1	Hospitalized COVID-19	6	1	154950814	154970587	23	4	2482973	1.7613	0.039095
ENSG00000160752	FDPS	Hospitalized COVID-19	6	1	155273539	155295457	19	3	2482973	1.5405	0.061718
ENSG00000160767	FAM189B	Hospitalized COVID-19	6	1	155211996	155230274	39	4	2482973	1.2907	0.098402
ENSG00000160789	LMNA	Hospitalized COVID-19	6	1	156047364	156114880	151	12	2482973	3.9372	4.1221e-05
ENSG00000160791	CCR5	Hospitalized COVID-19	10	3	46406633	46422697	36	5	2482973	7.6398	1.088e-14
ENSG00000160801	PTH1R	Hospitalized COVID-19	10	3	46914236	46950287	63	12	2482973	1.2976	0.097211
ENSG00000160808	MYL3	Hospitalized COVID-19	10	3	46894362	46928659	64	13	2482973	1.9331	0.026612
ENSG00000160844	GATS	Hospitalized COVID-19	30	7	99793283	99874855	137	14	2482973	3.8608	5.6514e-05
ENSG00000160862	AZGP1	Hospitalized COVID-19	30	7	99559343	99578780	38	9	2482973	2.1733	0.014877
ENSG00000161714	PLCD3	Hospitalized COVID-19	54	17	43181335	43215721	80	19	2482973	4.482	3.6975e-06
ENSG00000161847	RAVER1	Hospitalized COVID-19	60	19	10421888	10449316	100	17	2482973	4.785	8.5489e-07
ENSG00000161896	IP6K3	Hospitalized COVID-19	23	6	33684444	33719762	147	20	2482973	5.5139	1.7547e-08
ENSG00000161904	LEMD2	Hospitalized COVID-19	23	6	33733979	33761913	105	10	2482973	3.8256	6.5232e-05
ENSG00000162434	JAK1	Hospitalized COVID-19	2	1	65293912	65437187	373	28	2482973	4.5655	2.4914e-06
ENSG00000162613	FUBP1	Hospitalized COVID-19	3	1	78404740	78449794	81	13	2482973	0.66391	0.25337
ENSG00000162614	NEXN	Hospitalized COVID-19	3	1	78349198	78414580	109	18	2482973	0.89065	0.18656
ENSG00000162616	DNAJB4	Hospitalized COVID-19	3	1	78439859	78488648	116	22	2482973	1.7241	0.042343
ENSG00000163125	RPRD2	Hospitalized COVID-19	5	1	150330567	150454042	357	13	2482973	5.379	3.7452e-08
ENSG00000163346	PBXIP1	Hospitalized COVID-19	6	1	154911552	154933599	33	6	2482973	2.7466	0.0030112
ENSG00000163348	PYGO2	Hospitalized COVID-19	6	1	154924502	154941329	10	5	2482973	3.7623	8.4178e-05
ENSG00000163352	LENEP	Hospitalized COVID-19	6	1	154961062	154971791	17	4	2482973	2.0679	0.019325
ENSG00000163354	DCST2	Hospitalized COVID-19	6	1	154985996	155011257	46	8	2482973	3.8197	6.6811e-05
ENSG00000163357	DCST1	Hospitalized COVID-19	6	1	155001300	155028406	36	9	2482973	4.4603	4.0927e-06
ENSG00000163374	YY1AP1	Hospitalized COVID-19	6	1	155624237	155663791	38	8	2482973	2.5873	0.0048361
ENSG00000163462	TRIM46	Hospitalized COVID-19	6	1	155140873	155162447	33	9	2482973	4.9514	3.6843e-07
ENSG00000163463	KRTCAP2	Hospitalized COVID-19	6	1	155136884	155150951	20	4	2482973	4.8561	5.9853e-07
ENSG00000163479	SSR2	Hospitalized COVID-19	6	1	155973839	155995750	32	6	2482973	1.5348	0.062415
ENSG00000163746	PLSCR2	Hospitalized COVID-19	15	3	146104208	146218778	332	13	2482973	1.8603	0.031424
ENSG00000163814	CDCP1	Hospitalized COVID-19	10	3	45118770	45192914	250	59	2482973	3.4282	0.00030382
ENSG00000163817	SLC6A20	Hospitalized COVID-19	10	3	45791942	45843027	105	31	2482973	8.0988	2.7756e-16
ENSG00000163818	LZTFL1	Hospitalized COVID-19	10	3	45859808	45962534	196	27	2482973	7.4869	3.525e-14
ENSG00000163820	FYCO1	Hospitalized COVID-19	10	3	45954396	46042316	238	20	2482973	7.3923	7.2164e-14
ENSG00000163823	CCR1	Hospitalized COVID-19	10	3	46238200	46254887	43	4	2482973	6.1094	5e-10
ENSG00000163825	RTP3	Hospitalized COVID-19	10	3	46533981	46547439	33	5	2482973	4.7804	8.7452e-07
ENSG00000163827	LRRC2	Hospitalized COVID-19	10	3	46551913	46626589	266	19	2482973	5.8403	2.6056e-09
ENSG00000164061	BSN	Hospitalized COVID-19	11	3	49586922	49713978	161	14	2482973	5.7782	3.7742e-09
ENSG00000164062	APEH	Hospitalized COVID-19	11	3	49706435	49726396	22	5	2482973	4.6323	1.8077e-06
ENSG00000164068	RNF123	Hospitalized COVID-19	11	3	49721932	49763962	58	9	2482973	5.1425	1.3557e-07
ENSG00000164076	CAMKV	Hospitalized COVID-19	11	3	49890421	49912655	36	7	2482973	5.1691	1.176e-07
ENSG00000164077	MON1A	Hospitalized COVID-19	11	3	49941302	49972606	40	9	2482973	5.2588	7.2518e-08
ENSG00000164078	MST1R	Hospitalized COVID-19	11	3	49919435	49946299	26	4	2482973	4.554	2.632e-06
ENSG00000164398	ACSL6	Hospitalized COVID-19	22	5	131137683	131352936	321	14	2482973	4.1605	1.5877e-05
ENSG00000164399	IL3	Hospitalized COVID-19	22	5	131391222	131403897	22	5	2482973	4.2013	1.3272e-05
ENSG00000164400	CSF2	Hospitalized COVID-19	22	5	131404483	131416859	25	5	2482973	5.2215	8.8729e-08
ENSG00000166016	ABTB2	Hospitalized COVID-19	42	11	34167535	34384555	690	95	2482973	2.8322	0.0023117
ENSG00000166508	MCM7	Hospitalized COVID-19	30	7	99685351	99704563	33	6	2482973	2.6464	0.0040682
ENSG00000166526	ZNF3	Hospitalized COVID-19	30	7	99656656	99685171	38	9	2482973	5.224	8.7537e-08
ENSG00000166965	RCCD1	Hospitalized COVID-19	49	15	91493100	91511349	61	11	2482973	3.0596	0.0011083
ENSG00000166997	CNPY4	Hospitalized COVID-19	30	7	99712236	99728134	17	6	2482973	3.9745	3.5262e-05
ENSG00000167807	CTD-2369P2.10	Hospitalized COVID-19	60	19	10411103	10431685	54	12	2482973	4.0801	2.2505e-05
ENSG00000168090	COPS6	Hospitalized COVID-19	30	7	99681577	99694823	23	3	2482973	1.8696	0.030766
ENSG00000168228	ZCCHC4	Hospitalized COVID-19	16	4	25309407	25377005	199	18	2482973	4.6925	1.3493e-06
ENSG00000168743	NPNT	Hospitalized COVID-19	18	4	106810932	106930184	387	26	2482973	1.9015	0.028619
ENSG00000168917	SLC35G2	Hospitalized COVID-19	14	3	136532489	136579734	112	5	2482973	2.3012	0.01069
ENSG00000168944	CEP120	Hospitalized COVID-19	21	5	122675579	122764286	245	14	2482973	2.1159	0.017178
ENSG00000169231	THBS3	Hospitalized COVID-19	6	1	155160379	155183842	26	7	2482973	7.0143	1.1555e-12
ENSG00000169241	SLC50A1	Hospitalized COVID-19	6	1	155102820	155116329	17	5	2482973	4.5842	2.2781e-06
ENSG00000169242	EFNA1	Hospitalized COVID-19	6	1	155094936	155112333	28	6	2482973	4.7317	1.1135e-06
ENSG00000170100	ZNF778	Hospitalized COVID-19	53	16	89279118	89300363	99	8	2482973	1.8396	0.032913
ENSG00000171102	OBP2B	Hospitalized COVID-19	36	9	136075664	136089630	66	10	2482973	2.4986	0.0062344
ENSG00000171385	KCND3	Hospitalized COVID-19	4	1	112308284	112536777	658	77	2482973	2.1752	0.014809
ENSG00000171798	KNDC1	Hospitalized COVID-19	40	10	134968951	135044916	302	23	2482973	3.1423	0.00083812
ENSG00000172215	CXCR6	Hospitalized COVID-19	10	3	45977425	45994845	40	7	2482973	6.1094	5e-10
ENSG00000172992	DCAKD	Hospitalized COVID-19	54	17	43095708	43143473	127	14	2482973	4.6838	1.4081e-06
ENSG00000173171	MTX1	Hospitalized COVID-19	6	1	155173490	155188615	15	5	2482973	5.5502	1.4268e-08
ENSG00000173531	MST1	Hospitalized COVID-19	11	3	49716380	49731934	12	3	2482973	4.1941	1.3699e-05
ENSG00000173540	GMPPB	Hospitalized COVID-19	11	3	49749277	49766384	22	5	2482973	4.953	3.653e-07
ENSG00000173578	XCR1	Hospitalized COVID-19	10	3	46053516	46074234	74	6	2482973	6.1094	5e-10
ENSG00000173585	CCR9	Hospitalized COVID-19	10	3	45922996	45949667	68	11	2482973	6.1094	5e-10
ENSG00000174173	TRMT10C	Hospitalized COVID-19	12	3	101275706	101290290	24	5	2482973	2.7834	0.0026893
ENSG00000174951	FUT1	Hospitalized COVID-19	61	19	49246268	49263647	70	9	2482973	2.9548	0.0015643
ENSG00000176020	AMIGO3	Hospitalized COVID-19	11	3	49749267	49766349	22	5	2482973	4.953	3.653e-07
ENSG00000176095	IP6K1	Hospitalized COVID-19	11	3	49756727	49828975	102	10	2482973	5.2767	6.5773e-08
ENSG00000176358	TAC4	Hospitalized COVID-19	55	17	47910671	47930379	23	8	2482973	4.4654	3.9951e-06
ENSG00000176681	LRRC37A	Hospitalized COVID-19	54	17	44365099	44420160	3	1	2482973	3.5736	0.00017606
ENSG00000176715	ACSF3	Hospitalized COVID-19	53	16	89149783	89227254	404	23	2482973	4.3634	6.4036e-06
ENSG00000176887	SOX11	Hospitalized COVID-19	8	2	5827799	5846516	34	11	2482973	3.8822	5.1752e-05
ENSG00000176909	MAMSTR	Hospitalized COVID-19	61	19	49210999	49227978	47	6	2482973	3.713	0.00010239
ENSG00000176920	FUT2	Hospitalized COVID-19	61	19	49194228	49214207	57	5	2482973	4.5015	3.3743e-06
ENSG00000177628	GBA	Hospitalized COVID-19	6	1	155199243	155219490	37	4	2482973	2.1462	0.015928
ENSG00000178951	ZBTB7A	Hospitalized COVID-19	58	19	4039362	4071943	76	13	2482973	3.7948	7.3882e-05
ENSG00000179085	DPM3	Hospitalized COVID-19	6	1	155107367	155118071	11	4	2482973	5.3462	4.4905e-08
ENSG00000180488	FAM73A	Hospitalized COVID-19	3	1	78240309	78349106	180	28	2482973	1.5896	0.05596
ENSG00000180592	SKIDA1	Hospitalized COVID-19	37	10	21797407	21819611	15	4	2482973	2.8731	0.0020321
ENSG00000180739	S1PR5	Hospitalized COVID-19	60	19	10618623	10633607	45	15	2482973	4.0561	2.4952e-05
ENSG00000182179	UBA7	Hospitalized COVID-19	11	3	49837640	49856379	16	5	2482973	5.5958	1.0978e-08
ENSG00000182264	IZUMO1	Hospitalized COVID-19	61	19	49239109	49255166	53	4	2482973	2.6078	0.0045569
ENSG00000182504	CEP97	Hospitalized COVID-19	12	3	101437769	101494406	81	12	2482973	5.4402	2.6604e-08
ENSG00000183625	CCR3	Hospitalized COVID-19	10	3	46200096	46313197	280	14	2482973	7.4745	3.8742e-14
ENSG00000183763	TRAIP	Hospitalized COVID-19	11	3	49861034	49899007	47	7	2482973	5.1266	1.4753e-07
ENSG00000184012	TMPRSS2	Hospitalized COVID-19	66	21	42831478	42908043	349	37	2482973	3.6744	0.00011921
ENSG00000184056	VPS33B	Hospitalized COVID-19	49	15	91536646	91570833	100	14	2482973	5.6208	9.5018e-09
ENSG00000185052	SLC24A3	Hospitalized COVID-19	63	20	19188290	19708581	1553	100	2482973	4.6719	1.492e-06
ENSG00000185104	FAF1	Hospitalized COVID-19	1	1	50900150	51430935	682	24	2482973	4.0986	2.0785e-05
ENSG00000185294	SPPL2C	Hospitalized COVID-19	54	17	43917256	43929438	69	4	2482973	6.869	3.2317e-12
ENSG00000185303	SFTPA2	Hospitalized COVID-19	38	10	81310608	81325153	92	15	2482973	4.6989	1.3079e-06
ENSG00000185361	TNFAIP8L1	Hospitalized COVID-19	59	19	4634530	4660580	89	17	2482973	3.6205	0.00014703
ENSG00000185499	MUC1	Hospitalized COVID-19	6	1	155153300	155167707	18	7	2482973	5.7721	3.9152e-09
ENSG00000185614	FAM212A	Hospitalized COVID-19	11	3	49835687	49847463	9	4	2482973	4.7275	1.1363e-06
ENSG00000185829	ARL17A	Hospitalized COVID-19	54	17	44589068	44662088	1	1	2482973	-0.83478	0.79808
ENSG00000186803	IFNA10	Hospitalized COVID-19	33	9	21201180	21212142	69	6	2482973	2.9442	0.0016187
ENSG00000186868	MAPT	Hospitalized COVID-19	54	17	43966748	44110700	723	6	2482973	7.3134	1.3025e-13
ENSG00000187145	MRPS21	Hospitalized COVID-19	5	1	150261289	150286414	79	8	2482973	5.7624	4.1454e-09
ENSG00000187323	DCC	Hospitalized COVID-19	57	18	49861542	51062784	4442	105	2482973	8.2518	7.803e-17
ENSG00000187492	CDHR4	Hospitalized COVID-19	11	3	49823165	49842268	25	8	2482973	6.4281	6.4586e-11
ENSG00000188186	LAMTOR4	Hospitalized COVID-19	30	7	99741530	99758567	18	4	2482973	3.7841	7.7127e-05
ENSG00000188313	PLSCR1	Hospitalized COVID-19	15	3	146227967	146267651	174	17	2482973	1.9368	0.026386
ENSG00000188938	FAM120AOS	Hospitalized COVID-19	34	9	96203776	96220874	53	10	2482973	3.8655	5.5434e-05
ENSG00000196821	C6orf106	Hospitalized COVID-19	24	6	34550065	34669636	227	16	2482973	5.199	1.0016e-07
ENSG00000197177	GPR123	Hospitalized COVID-19	40	10	134879433	134950179	298	38	2482973	3.4	0.00033696
ENSG00000197536	C5orf56	Hospitalized COVID-19	22	5	131741328	131816736	213	21	2482973	4.9407	3.8931e-07
ENSG00000197724	PHF2	Hospitalized COVID-19	34	9	96333689	96446869	460	27	2482973	5.2284	8.5503e-08
ENSG00000197852	FAM212B	Hospitalized COVID-19	4	1	112218252	112303446	284	29	2482973	4.0522	2.5369e-05
ENSG00000198901	PRC1	Hospitalized COVID-19	49	15	91504270	91543859	134	15	2482973	3.8879	5.0559e-05
ENSG00000204682	CASC10	Hospitalized COVID-19	37	10	21776587	21791191	13	5	2482973	3.8278	6.4658e-05
ENSG00000205147	AC016586.1	Hospitalized COVID-19	58	19	4036127	4048154	25	7	2482973	2.1249	0.016799
ENSG00000205726	ITSN1	Hospitalized COVID-19	65	21	35009706	35277165	484	63	2482973	4.8144	7.3811e-07
ENSG00000211456	SACM1L	Hospitalized COVID-19	10	3	45725548	45791916	220	11	2482973	5.8441	2.5459e-09
ENSG00000214042	IFNA7	Hospitalized COVID-19	33	9	21196468	21207204	49	10	2482973	3.0166	0.0012781
ENSG00000214309	MBLAC1	Hospitalized COVID-19	30	7	99719317	99731118	16	6	2482973	3.7442	9.0502e-05
ENSG00000220201	ZGLP1	Hospitalized COVID-19	60	19	10410479	10425556	38	10	2482973	3.3911	0.00034804
ENSG00000221838	AP4M1	Hospitalized COVID-19	30	7	99694172	99712968	29	7	2482973	3.3048	0.00047521
ENSG00000225190	PLEKHM1	Hospitalized COVID-19	54	17	43508266	43573115	153	7	2482973	5.6254	9.2552e-09
ENSG00000225996	AL356356.1	Hospitalized COVID-19	5	1	150516897	150529367	24	7	2482973	1.6327	0.051266
ENSG00000228008	CTD-2330K9.3	Hospitalized COVID-19	11	3	49936278	49959370	28	5	2482973	5.1259	1.481e-07
ENSG00000228083	IFNA14	Hospitalized COVID-19	33	9	21234201	21244978	41	5	2482973	2.7904	0.0026325
ENSG00000228696	ARL17B	Hospitalized COVID-19	54	17	44347150	44444130	35	3	2482973	4.5187	3.1104e-06
ENSG00000233816	IFNA13	Hospitalized COVID-19	33	9	21362371	21373075	46	4	2482973	2.586	0.0048543
ENSG00000234829	IFNA17	Hospitalized COVID-19	33	9	21222242	21233221	54	4	2482973	2.9383	0.0016503
ENSG00000235705	AL133481.1	Hospitalized COVID-19	38	10	81261126	81275678	60	9	2482973	3.1448	0.00083097
ENSG00000241186	TDGF1	Hospitalized COVID-19	10	3	46611045	46673033	285	23	2482973	2.3585	0.0091745
ENSG00000241837	ATP5O	Hospitalized COVID-19	65	21	35270757	35293284	81	14	2482973	6.1401	4.1245e-10
ENSG00000243364	EFNA4	Hospitalized COVID-19	6	1	155031207	155047029	23	7	2482973	4.9785	3.2044e-07
ENSG00000243646	IL10RB	Hospitalized COVID-19	64	21	34633663	34674539	133	15	2482973	5.0436	2.2839e-07
ENSG00000249209	AP000304.12	Hospitalized COVID-19	65	21	34951993	35289635	588	63	2482973	5.5842	1.1742e-08
ENSG00000249624	AP000295.9	Hospitalized COVID-19	64	21	34614079	34660517	122	20	2482973	7.6465	1.0325e-14
ENSG00000249992	TMEM158	Hospitalized COVID-19	10	3	45260958	45272770	50	8	2482973	1.1131	0.13283
ENSG00000251246	EFNA3	Hospitalized COVID-19	6	1	155031224	155064283	50	11	2482973	5.9001	1.8165e-09
ENSG00000253626	EIF5AL1	Hospitalized COVID-19	38	10	81267357	81281188	45	8	2482973	3.6747	0.00011907
ENSG00000256762	STH	Hospitalized COVID-19	54	17	44071616	44082060	52	4	2482973	7.6785	8.0491e-15
ENSG00000259803	SLC22A31	Hospitalized COVID-19	53	16	89257406	89273072	51	8	2482973	5.3391	4.6714e-08
ENSG00000267303	CTD-2369P2.12	Hospitalized COVID-19	60	19	10421147	10436354	48	10	2482973	4.0458	2.6068e-05
ENSG00000267673	FDX1L	Hospitalized COVID-19	60	19	10411103	10431691	54	12	2482973	4.0801	2.2505e-05
ENSG00000268324	LUZPP1	Hospitalized COVID-19	10	3	46593888	46606178	66	7	2482973	1.5769	0.057404
ENSG00000269490	SBP1	Hospitalized COVID-19	23	6	33658196	33668474	42	5	2482973	4.7526	1.004e-06
ENSG00000269676	MUC8	Hospitalized COVID-19	45	12	133044334	133055726	33	9	2482973	3.1762	0.00074618
ENSG00000269795	AC092782.1	Hospitalized COVID-19	7	1	243383058	243400911	32	6	2482973	5.0212	2.567e-07
ENSG00000273088	RP11-201K10.3	Hospitalized COVID-19	6	1	155136885	155164748	40	8	2482973	5.0429	2.2922e-07

## Sheet: Supplementary table 3
Supplementary Table 3.The significant candidate pleiotropic genes identified between MAGMA and ones annotated by CPASSOC
GENE	symbol	Trait	chr	start	end	GenomicLocus	NSNPS	NPARAM	N	ZSTAT	P
ENSG00000142700	DMRTA2	Critical COVID-19	1	50883222	50889172	1	27	6	1473860	5.1345	1.4148e-07
ENSG00000185104	FAF1	Critical COVID-19	1	50905150	51425935	1	679	24	1473860	3.8948	4.9136e-05
ENSG00000162434	JAK1	Critical COVID-19	1	65298912	65432187	2	372	27	1473860	4.4165	5.0156e-06
ENSG00000197852	FAM212B	Critical COVID-19	1	112223252	112298446	4	282	28	1473860	4.0098	3.0385e-05
ENSG00000117360	PRPF3	Critical COVID-19	1	150293925	150325671	5	107	11	1473860	5.9122	1.6879e-09
ENSG00000143369	ECM1	Critical COVID-19	1	150480538	150486265	5	34	7	1473860	6.3979	7.8748e-11
ENSG00000143374	TARS2	Critical COVID-19	1	150459887	150480078	5	92	9	1473860	5.9942	1.0224e-09
ENSG00000159208	C1orf51	Critical COVID-19	1	150254953	150259505	5	25	4	1473860	4.2525	1.0569e-05
ENSG00000163125	RPRD2	Critical COVID-19	1	150335567	150449042	5	354	13	1473860	5.3387	4.6816e-08
ENSG00000187145	MRPS21	Critical COVID-19	1	150266289	150281414	5	79	8	1473860	5.6003	1.0697e-08
ENSG00000125459	MSTO1	Critical COVID-19	1	155579979	155718153	6	135	18	1473860	3.932	4.2124e-05
ENSG00000132676	DAP3	Critical COVID-19	1	155657751	155708801	6	65	10	1473860	4.2898	8.9432e-06
ENSG00000132718	SYT11	Critical COVID-19	1	155829300	155854990	6	47	10	1473860	4.1286	1.8248e-05
ENSG00000143537	ADAM15	Critical COVID-19	1	155023042	155035252	6	26	9	1473860	4.5478	2.7109e-06
ENSG00000143590	EFNA3	Critical COVID-19	1	155036224	155060014	6	50	11	1473860	5.5355	1.5517e-08
ENSG00000160789	LMNA	Critical COVID-19	1	156052364	156109880	6	150	12	1473860	4.0866	2.189e-05
ENSG00000163357	DCST1	Critical COVID-19	1	155006300	155023406	6	36	9	1473860	4.1666	1.5459e-05
ENSG00000163462	TRIM46	Critical COVID-19	1	155145873	155157447	6	33	9	1473860	5.2948	5.9573e-08
ENSG00000163463	KRTCAP2	Critical COVID-19	1	155141884	155145951	6	20	4	1473860	3.8614	5.6365e-05
ENSG00000169231	THBS3	Critical COVID-19	1	155165379	155178842	6	26	7	1473860	6.1278	4.456e-10
ENSG00000169242	EFNA1	Critical COVID-19	1	155099936	155107333	6	28	6	1473860	3.6064	0.00015523
ENSG00000173171	MTX1	Critical COVID-19	1	155178490	155183615	6	15	5	1473860	4.8407	6.4701e-07
ENSG00000179085	DPM3	Critical COVID-19	1	155112367	155113071	6	11	4	1473860	4.4924	3.5219e-06
ENSG00000185499	MUC1	Critical COVID-19	1	155158300	155162707	6	18	7	1473860	5.6564	7.7276e-09
ENSG00000196189	SEMA4A	Critical COVID-19	1	156117157	156147543	6	68	11	1473860	4.3247	7.638e-06
ENSG00000243364	EFNA4	Critical COVID-19	1	155036207	155042029	6	23	7	1473860	4.0524	2.5346e-05
ENSG00000251246	EFNA3	Critical COVID-19	1	155036224	155059283	6	50	11	1473860	5.5355	1.5517e-08
ENSG00000254726	MEX3A	Critical COVID-19	1	156041804	156051789	6	24	8	1473860	3.6266	0.00014358
ENSG00000273088	RP11-201K10.3	Critical COVID-19	1	155141885	155159748	6	40	8	1473860	4.5803	2.3215e-06
ENSG00000054282	SDCCAG8	Critical COVID-19	1	243419320	243663394	7	429	35	1473860	4.1497	1.6645e-05
ENSG00000143702	CEP170	Critical COVID-19	1	243287730	243418650	7	183	17	1473860	4.6807	1.4295e-06
ENSG00000269795	AC092782.1	Critical COVID-19	1	243388058	243395911	7	32	6	1473860	4.852	6.1108e-07
ENSG00000176887	SOX11	Critical COVID-19	2	5832799	5841516	8	34	11	1473860	3.74	9.2004e-05
ENSG00000119866	BCL11A	Critical COVID-19	2	60678302	60780702	9	169	34	1473860	5.1607	1.2299e-07
ENSG00000115520	COQ10B	Critical COVID-19	2	198318147	198340032	10	31	6	1473860	4.3163	7.9324e-06
ENSG00000115524	SF3B1	Critical COVID-19	2	198254508	198299815	10	52	9	1473860	3.9653	3.665e-05
ENSG00000115540	MOB4	Critical COVID-19	2	198380295	198418423	10	57	8	1473860	4.4062	5.2601e-06
ENSG00000115541	HSPE1	Critical COVID-19	2	198364718	198368181	10	14	3	1473860	4.0993	2.0722e-05
ENSG00000115896	PLCL1	Critical COVID-19	2	198669426	199437305	10	1421	72	1473860	3.8388	6.1817e-05
ENSG00000144381	HSPD1	Critical COVID-19	2	198351305	198381461	10	42	8	1473860	4.209	1.2825e-05
ENSG00000152430	BOLL	Critical COVID-19	2	198591603	198651486	10	86	10	1473860	4.4984	3.4233e-06
ENSG00000162944	RFTN2	Critical COVID-19	2	198432948	198540769	10	179	13	1473860	4.9011	4.7649e-07
ENSG00000222017	AC011997.1	Critical COVID-19	2	198557830	198639547	10	117	11	1473860	4.5583	2.578e-06
ENSG00000247626	MARS2	Critical COVID-19	2	198570087	198573113	10	16	3	1473860	4.5097	3.2455e-06
ENSG00000270757	HSPE1-MOB4	Critical COVID-19	2	198365137	198415450	10	69	8	1473860	4.415	5.0506e-06
ENSG00000012223	LTF	Critical COVID-19	3	46477136	46526724	11	194	24	1473860	6.1094	5e-10
ENSG00000121797	CCRL2	Critical COVID-19	3	46448654	46454488	11	56	6	1473860	5.7471	4.5395e-09
ENSG00000121807	CCR2	Critical COVID-19	3	46395225	46402419	11	50	7	1473860	6.1094	5e-10
ENSG00000144791	LIMD1	Critical COVID-19	3	45596886	45727830	11	483	31	1473860	3.9725	3.5566e-05
ENSG00000160791	CCR5	Critical COVID-19	3	46411633	46417697	11	36	5	1473860	7.6659	8.8818e-15
ENSG00000163814	CDCP1	Critical COVID-19	3	45123770	45187914	11	247	58	1473860	3.8717	5.4034e-05
ENSG00000163817	SLC6A20	Critical COVID-19	3	45796942	45838027	11	104	31	1473860	7.5275	2.5868e-14
ENSG00000163818	LZTFL1	Critical COVID-19	3	45864808	45957534	11	196	27	1473860	7.3531	9.6867e-14
ENSG00000163820	FYCO1	Critical COVID-19	3	45959396	46037316	11	237	20	1473860	6.1094	5e-10
ENSG00000163823	CCR1	Critical COVID-19	3	46243200	46249887	11	43	4	1473860	6.1094	5e-10
ENSG00000163825	RTP3	Critical COVID-19	3	46538981	46542439	11	33	5	1473860	5.0287	2.4693e-07
ENSG00000163827	LRRC2	Critical COVID-19	3	46556913	46621589	11	266	19	1473860	6.3707	9.4102e-11
ENSG00000172215	CXCR6	Critical COVID-19	3	45982425	45989845	11	40	7	1473860	6.1094	5e-10
ENSG00000173578	XCR1	Critical COVID-19	3	46058516	46069234	11	72	6	1473860	7.6627	9.1038e-15
ENSG00000173585	CCR9	Critical COVID-19	3	45927996	45944667	11	68	11	1473860	6.1094	5e-10
ENSG00000183625	CCR3	Critical COVID-19	3	46205096	46308197	11	278	14	1473860	7.7373	5.079e-15
ENSG00000211456	SACM1L	Critical COVID-19	3	45730548	45786916	11	219	11	1473860	5.1711	1.1634e-07
ENSG00000001617	SEMA3F	Critical COVID-19	3	50192478	50226508	12	72	11	1473860	5.2531	7.4779e-08
ENSG00000003756	RBM5	Critical COVID-19	3	50126341	50156454	12	46	6	1473860	5.3225	5.117e-08
ENSG00000004534	RBM6	Critical COVID-19	3	49977440	50137478	12	276	12	1473860	5.0832	1.8558e-07
ENSG00000114349	GNAT1	Critical COVID-19	3	50229045	50233949	12	17	5	1473860	5.3763	3.8024e-08
ENSG00000164061	BSN	Critical COVID-19	3	49591922	49708978	12	158	14	1473860	5.6133	9.926e-09
ENSG00000164062	APEH	Critical COVID-19	3	49711435	49721396	12	22	5	1473860	4.504	3.3342e-06
ENSG00000164068	RNF123	Critical COVID-19	3	49726932	49758962	12	57	9	1473860	5.0753	1.9342e-07
ENSG00000164076	CAMKV	Critical COVID-19	3	49895421	49907655	12	36	7	1473860	5.0004	2.8605e-07
ENSG00000164077	MON1A	Critical COVID-19	3	49946302	49967606	12	40	9	1473860	5.1038	1.6646e-07
ENSG00000164078	MST1R	Critical COVID-19	3	49924435	49941299	12	26	4	1473860	4.4281	4.7528e-06
ENSG00000173531	MST1	Critical COVID-19	3	49721380	49726934	12	12	3	1473860	4.1061	2.0116e-05
ENSG00000173540	GMPPB	Critical COVID-19	3	49754277	49761384	12	22	5	1473860	4.8259	6.9697e-07
ENSG00000176020	AMIGO3	Critical COVID-19	3	49754267	49761349	12	22	5	1473860	4.8259	6.9697e-07
ENSG00000176095	IP6K1	Critical COVID-19	3	49761727	49823975	12	101	10	1473860	5.1573	1.2528e-07
ENSG00000182179	UBA7	Critical COVID-19	3	49842640	49851379	12	16	5	1473860	5.4454	2.5844e-08
ENSG00000183763	TRAIP	Critical COVID-19	3	49866034	49894007	12	46	7	1473860	4.9966	2.9172e-07
ENSG00000185614	FAM212A	Critical COVID-19	3	49840687	49842463	12	9	4	1473860	4.5622	2.5311e-06
ENSG00000187492	CDHR4	Critical COVID-19	3	49828165	49837268	12	25	8	1473860	6.2097	2.6539e-10
ENSG00000228008	CTD-2330K9.3	Critical COVID-19	3	49941278	49954370	12	28	5	1473860	5.009	2.7363e-07
ENSG00000114439	BBX	Critical COVID-19	3	107241783	107530171	13	525	31	1473860	5.5207	1.6886e-08
ENSG00000114054	PCCB	Critical COVID-19	3	135969148	136056738	14	124	16	1473860	4.3238	7.6668e-06
ENSG00000118007	STAG1	Critical COVID-19	3	136055077	136471220	14	632	24	1473860	4.6901	1.3655e-06
ENSG00000053900	ANAPC4	Critical COVID-19	4	25378835	25420120	16	164	12	1473860	3.9095	4.6252e-05
ENSG00000168228	ZCCHC4	Critical COVID-19	4	25314407	25372005	16	198	18	1473860	4.3758	6.0492e-06
ENSG00000138785	INTS12	Critical COVID-19	4	106603784	106817143	18	482	17	1473860	4.0281	2.8112e-05
ENSG00000096395	MLN	Critical COVID-19	6	33762450	33771788	21	78	12	1473860	3.8534	5.8251e-05
ENSG00000096433	ITPR3	Critical COVID-19	6	33588142	33664351	21	344	33	1473860	4.2386	1.1248e-05
ENSG00000137288	UQCC2	Critical COVID-19	6	33662070	33679504	21	115	9	1473860	4.7766	8.9147e-07
ENSG00000161896	IP6K3	Critical COVID-19	6	33689444	33714762	21	147	20	1473860	5.3785	3.7552e-08
ENSG00000161904	LEMD2	Critical COVID-19	6	33738979	33756913	21	105	10	1473860	3.7828	7.7528e-05
ENSG00000269490	SBP1	Critical COVID-19	6	33663196	33663474	21	42	5	1473860	4.6341	1.7922e-06
ENSG00000065060	UHRF1BP1	Critical COVID-19	6	34759857	34850915	22	266	16	1473860	4.5487	2.6993e-06
ENSG00000124562	SNRPC	Critical COVID-19	6	34725183	34741571	22	91	7	1473860	4.7106	1.235e-06
ENSG00000196821	C6orf106	Critical COVID-19	6	34555065	34664636	22	225	16	1473860	5.0578	2.1207e-07
ENSG00000152818	UTRN	Critical COVID-19	6	144606837	145174170	23	1133	71	1473860	3.6319	0.00014069
ENSG00000105866	SP4	Critical COVID-19	7	21467652	21554440	24	286	26	1473860	4.7577	9.7909e-07
ENSG00000106261	ZKSCAN1	Critical COVID-19	7	99613204	99639312	26	51	10	1473860	4.8702	5.5741e-07
ENSG00000128573	FOXP2	Critical COVID-19	7	113726382	114333827	27	905	50	1473860	5.8594	2.3224e-09
ENSG00000048828	FAM120A	Critical COVID-19	9	96214004	96328397	29	339	20	1473860	5.813	3.068e-09
ENSG00000188938	FAM120AOS	Critical COVID-19	9	96208776	96215874	29	53	10	1473860	3.6933	0.0001107
ENSG00000197724	PHF2	Critical COVID-19	9	96338689	96441869	29	459	26	1473860	5.0566	2.1338e-07
ENSG00000148219	ASTN2	Critical COVID-19	9	119187504	120177348	30	2932	142	1473860	5.1197	1.5298e-07
ENSG00000122852	SFTPA1	Critical COVID-19	10	81370695	81375196	32	69	13	1473860	4.7122	1.2253e-06
ENSG00000185303	SFTPA2	Critical COVID-19	10	81315608	81320153	32	89	14	1473860	4.6477	1.6786e-06
ENSG00000228570	NUTM2E	Critical COVID-19	10	81601114	81610632	32	8	3	1473860	3.7724	8.085e-05
ENSG00000253626	EIF5AL1	Critical COVID-19	10	81272357	81276188	32	45	8	1473860	3.7379	9.2777e-05
ENSG00000121691	CAT	Critical COVID-19	11	34460472	34493609	34	114	15	1473860	4.9483	3.7432e-07
ENSG00000135374	ELF5	Critical COVID-19	11	34500340	34535352	34	157	18	1473860	5.9396	1.4284e-09
ENSG00000089127	OAS1	Critical COVID-19	12	113344582	113369990	35	127	4	1473860	5.3307	4.8907e-08
ENSG00000111331	OAS3	Critical COVID-19	12	113376157	113411054	35	129	13	1473860	4.8328	6.7323e-07
ENSG00000111335	OAS2	Critical COVID-19	12	113416200	113449528	35	132	16	1473860	3.6893	0.00011245
ENSG00000112787	FBRSL1	Critical COVID-19	12	133066137	133161774	36	369	31	1473860	4.8356	6.6364e-07
ENSG00000269676	MUC8	Critical COVID-19	12	133049334	133050726	36	31	9	1473860	4.4342	4.6208e-06
ENSG00000102837	OLFM4	Critical COVID-19	13	53602894	53626192	37	101	23	1473860	3.6061	0.0001554
ENSG00000100711	ZFYVE21	Critical COVID-19	14	104182067	104200005	39	55	10	1473860	4.2989	8.5807e-06
ENSG00000126214	KLC1	Critical COVID-19	14	104028233	104167888	39	346	19	1473860	4.0413	2.6577e-05
ENSG00000126215	XRCC3	Critical COVID-19	14	104163946	104181841	39	52	11	1473860	3.9592	3.76e-05
ENSG00000166170	BAG5	Critical COVID-19	14	104022881	104029168	39	26	3	1473860	4.9071	4.6223e-07
ENSG00000224997	AL049840.1	Critical COVID-19	14	104177607	104179149	39	16	6	1473860	4.2166	1.2398e-05
ENSG00000256053	APOPT1	Critical COVID-19	14	104029299	104073860	39	138	13	1473860	4.5108	3.2295e-06
ENSG00000256500	RP11-73M18.2	Critical COVID-19	14	104029299	104152261	39	310	18	1473860	3.9697	3.5984e-05
ENSG00000184056	VPS33B	Critical COVID-19	15	91541646	91565833	40	100	14	1473860	5.464	2.3273e-08
ENSG00000198901	PRC1	Critical COVID-19	15	91509270	91538859	40	134	15	1473860	3.8111	6.9171e-05
ENSG00000129910	CDH15	Critical COVID-19	16	89238175	89261900	41	124	16	1473860	5.0966	1.729e-07
ENSG00000176715	ACSF3	Critical COVID-19	16	89154783	89222254	41	399	22	1473860	5.3894	3.5345e-08
ENSG00000259803	SLC22A31	Critical COVID-19	16	89262406	89268072	41	51	8	1473860	4.8578	5.9355e-07
ENSG00000073969	NSF	Critical COVID-19	17	44668035	44834830	42	74	8	1473860	6.6922	1.0989e-11
ENSG00000108379	WNT3	Critical COVID-19	17	44839872	44910520	42	145	26	1473860	6.3737	9.2249e-11
ENSG00000120071	KANSL1	Critical COVID-19	17	44107282	44302733	42	548	5	1473860	5.7488	4.4933e-09
ENSG00000120088	CRHR1	Critical COVID-19	17	43699267	43913194	42	1019	8	1473860	6.8045	5.0687e-12
ENSG00000136448	NMT1	Critical COVID-19	17	43128978	43186384	42	196	20	1473860	5.1705	1.1672e-07
ENSG00000159314	ARHGAP27	Critical COVID-19	17	43471275	43511787	42	134	8	1473860	5.9082	1.7296e-09
ENSG00000161714	PLCD3	Critical COVID-19	17	43186335	43210721	42	79	19	1473860	4.0569	2.4868e-05
ENSG00000172992	DCAKD	Critical COVID-19	17	43100708	43138473	42	127	14	1473860	4.4922	3.5237e-06
ENSG00000185294	SPPL2C	Critical COVID-19	17	43922256	43924438	42	68	4	1473860	6.4958	4.1292e-11
ENSG00000186868	MAPT	Critical COVID-19	17	43971748	44105700	42	722	6	1473860	6.8601	3.4415e-12
ENSG00000225190	PLEKHM1	Critical COVID-19	17	43513266	43568115	42	150	7	1473860	5.6049	1.0421e-08
ENSG00000228696	ARL17B	Critical COVID-19	17	44352150	44439130	42	26	3	1473860	4.1133	1.9503e-05
ENSG00000256762	STH	Critical COVID-19	17	44076616	44077060	42	52	4	1473860	6.9828	1.4468e-12
ENSG00000121073	SLC35B1	Critical COVID-19	17	47778305	47786376	43	24	9	1473860	4.7303	1.1212e-06
ENSG00000121104	FAM117A	Critical COVID-19	17	47787694	47866542	43	75	19	1473860	4.3715	6.169e-06
ENSG00000136504	KAT7	Critical COVID-19	17	47865917	47906458	43	37	13	1473860	3.6391	0.0001368
ENSG00000176358	TAC4	Critical COVID-19	17	47915671	47925379	43	23	8	1473860	3.7983	7.284e-05
ENSG00000187323	DCC	Critical COVID-19	18	49866542	51057784	45	4441	106	1473860	8.3436	3.6037e-17
ENSG00000142002	DPP9	Critical COVID-19	19	4675236	4724685	46	143	25	1473860	6.1094	5e-10
ENSG00000185361	TNFAIP8L1	Critical COVID-19	19	4639530	4655580	46	89	17	1473860	4.3127	8.0634e-06
ENSG00000065989	PDE4A	Critical COVID-19	19	10527449	10580305	47	116	14	1473860	4.0783	2.268e-05
ENSG00000076662	ICAM3	Critical COVID-19	19	10444452	10450499	47	55	11	1473860	3.7555	8.6506e-05
ENSG00000090339	ICAM1	Critical COVID-19	19	10381511	10397291	47	59	16	1473860	5.1498	1.3035e-07
ENSG00000105371	ICAM4	Critical COVID-19	19	10397643	10399198	47	28	7	1473860	6.0526	7.1252e-10
ENSG00000105376	ICAM5	Critical COVID-19	19	10400657	10407454	47	51	8	1473860	5.9696	1.1891e-09
ENSG00000105397	TYK2	Critical COVID-19	19	10461209	10491352	47	102	14	1473860	5.1088	1.621e-07
ENSG00000161847	RAVER1	Critical COVID-19	19	10426888	10444316	47	100	17	1473860	4.5463	2.7295e-06
ENSG00000167807	CTD-2369P2.10	Critical COVID-19	19	10416103	10426685	47	53	12	1473860	4.6455	1.6966e-06
ENSG00000180739	S1PR5	Critical COVID-19	19	10623623	10628607	47	45	15	1473860	4.6545	1.6241e-06
ENSG00000220201	ZGLP1	Critical COVID-19	19	10415479	10420556	47	37	10	1473860	4.0387	2.6878e-05
ENSG00000267303	CTD-2369P2.12	Critical COVID-19	19	10426147	10431354	47	47	10	1473860	4.469	3.9287e-06
ENSG00000267673	FDX1L	Critical COVID-19	19	10416103	10426691	47	53	12	1473860	4.6455	1.6966e-06
ENSG00000105538	RASIP1	Critical COVID-19	19	49223844	49243978	48	72	6	1473860	5.3131	5.3877e-08
ENSG00000174951	FUT1	Critical COVID-19	19	49251268	49258647	48	70	9	1473860	5.2449	7.8188e-08
ENSG00000176909	MAMSTR	Critical COVID-19	19	49215999	49222978	48	44	5	1473860	5.2469	7.7319e-08
ENSG00000176920	FUT2	Critical COVID-19	19	49199228	49209207	48	56	4	1473860	5.2149	9.1951e-08
ENSG00000182264	IZUMO1	Critical COVID-19	19	49244109	49250166	48	53	4	1473860	5.1557	1.2633e-07
ENSG00000131400	NAPSA	Critical COVID-19	19	50861734	50869087	49	33	4	1473860	4.4721	3.8719e-06
ENSG00000131408	NR1H2	Critical COVID-19	19	50832910	50886239	49	117	12	1473860	4.611	2.0041e-06
ENSG00000185052	SLC24A3	Critical COVID-19	20	19193290	19703581	50	1552	101	1473860	4.5276	2.9825e-06
ENSG00000159110	IFNAR2	Critical COVID-19	21	34602206	34637980	51	124	14	1473860	6.1094	5e-10
ENSG00000243646	IL10RB	Critical COVID-19	21	34638663	34669539	51	133	15	1473860	5.6184	9.6375e-09
ENSG00000249624	AP000295.9	Critical COVID-19	21	34619079	34655517	51	122	20	1473860	7.7972	3.1641e-15
ENSG00000205726	ITSN1	Critical COVID-19	21	35014706	35272165	52	483	63	1473860	3.7846	7.6985e-05
ENSG00000241837	ATP5O	Critical COVID-19	21	35275757	35288284	52	81	14	1473860	5.4983	1.917e-08
ENSG00000249209	AP000304.12	Critical COVID-19	21	34956993	35284635	52	587	63	1473860	4.5716	2.4201e-06
ENSG00000184012	TMPRSS2	Critical COVID-19	21	42836478	42903043	53	348	37	1473860	4.1405	1.7326e-05
ENSG00000001617	SEMA3F	COVID-19	3	50187478	50231508	8	72	11	2985505	5.2861	6.2488e-08
ENSG00000003756	RBM5	COVID-19	3	50121341	50161454	8	49	7	2985505	5.2998	5.7951e-08
ENSG00000004534	RBM6	COVID-19	3	49972440	50142478	8	296	14	2985505	5.096	1.7341e-07
ENSG00000048828	FAM120A	COVID-19	9	96209004	96333397	22	342	20	2985505	5.6942	6.197e-09
ENSG00000053900	ANAPC4	COVID-19	4	25373835	25425120	13	164	12	2985505	3.6146	0.00015039
ENSG00000054282	SDCCAG8	COVID-19	1	243414320	243668394	5	434	35	2985505	4.103	2.0395e-05
ENSG00000065060	UHRF1BP1	COVID-19	6	34754857	34855915	18	277	16	2985505	4.8214	7.1274e-07
ENSG00000066422	ZBTB11	COVID-19	3	101362733	101401339	9	66	8	2985505	7.2448	2.166e-13
ENSG00000081148	IMPG2	COVID-19	3	100936390	101044404	9	195	14	2985505	3.6169	0.00014908
ENSG00000081154	PCNP	COVID-19	3	101287939	101318281	9	69	11	2985505	7.2986	1.4544e-13
ENSG00000087074	PPP1R15A	COVID-19	19	49370649	49384314	35	70	8	2985505	5.5055	1.841e-08
ENSG00000087076	HSD17B14	COVID-19	19	49311274	49344935	35	96	17	2985505	4.3164	7.9282e-06
ENSG00000089127	OAS1	COVID-19	12	113339582	113374990	27	130	4	2985505	5.4067	3.2091e-08
ENSG00000096395	MLN	COVID-19	6	33757450	33776788	17	78	12	2985505	3.8419	6.1048e-05
ENSG00000096433	ITPR3	COVID-19	6	33583142	33669351	17	367	38	2985505	4.1494	1.6664e-05
ENSG00000102837	OLFM4	COVID-19	13	53597894	53631192	28	101	23	2985505	3.8856	5.1042e-05
ENSG00000104804	TULP2	COVID-19	19	49379222	49406990	35	124	10	2985505	5.7613	4.1744e-09
ENSG00000104805	NUCB1	COVID-19	19	49398307	49431629	35	141	20	2985505	6.1443	4.0167e-10
ENSG00000105538	RASIP1	COVID-19	19	49218844	49248978	35	76	6	2985505	5.2969	5.8891e-08
ENSG00000105550	FGF21	COVID-19	19	49253816	49266587	35	41	12	2985505	4.6393	1.7476e-06
ENSG00000105559	PLEKHA4	COVID-19	19	49335354	49376889	35	153	16	2985505	6.2936	1.5508e-10
ENSG00000105866	SP4	COVID-19	7	21462652	21559440	20	289	25	2985505	4.7823	8.6649e-07
ENSG00000110693	SOX6	COVID-19	11	15982995	16766138	25	1472	53	2985505	3.5225	0.00021378
ENSG00000111331	OAS3	COVID-19	12	113371157	113416054	27	133	12	2985505	5.1493	1.3071e-07
ENSG00000111335	OAS2	COVID-19	12	113411200	113454528	27	135	16	2985505	4.3489	6.842e-06
ENSG00000114054	PCCB	COVID-19	3	135964148	136061738	11	138	17	2985505	4.3671	6.2953e-06
ENSG00000114349	GNAT1	COVID-19	3	50224045	50238949	8	17	5	2985505	5.4167	3.0355e-08
ENSG00000114391	RPL24	COVID-19	3	101394935	101410626	9	28	6	2985505	7.6169	1.299e-14
ENSG00000114439	BBX	COVID-19	3	107236783	107535171	10	540	29	2985505	5.1943	1.0273e-07
ENSG00000116580	GON4L	COVID-19	1	155714508	155834191	4	161	11	2985505	3.8967	4.8752e-05
ENSG00000117360	PRPF3	COVID-19	1	150288925	150330671	3	109	11	2985505	5.9549	1.3015e-09
ENSG00000118007	STAG1	COVID-19	3	136050077	136476220	11	648	24	2985505	4.6996	1.3032e-06
ENSG00000121807	CCR2	COVID-19	3	46390225	46407419	7	53	8	2985505	7.028	1.0477e-12
ENSG00000124562	SNRPC	COVID-19	6	34720183	34746571	18	91	7	2985505	4.7616	9.6041e-07
ENSG00000125459	MSTO1	COVID-19	1	155574979	155723153	4	141	18	2985505	3.7532	8.7296e-05
ENSG00000128573	FOXP2	COVID-19	7	113721382	114338827	21	921	48	2985505	5.8443	2.5431e-09
ENSG00000131400	NAPSA	COVID-19	19	50856734	50874087	36	33	4	2985505	4.4443	4.4096e-06
ENSG00000131408	NR1H2	COVID-19	19	50827910	50891239	36	122	12	2985505	4.5909	2.2071e-06
ENSG00000132676	DAP3	COVID-19	1	155652751	155713801	4	69	10	2985505	3.8019	7.18e-05
ENSG00000132718	SYT11	COVID-19	1	155824300	155859990	4	46	10	2985505	3.7667	8.2713e-05
ENSG00000136448	NMT1	COVID-19	17	43123978	43191384	31	204	20	2985505	5.2381	8.1136e-08
ENSG00000137288	UQCC2	COVID-19	6	33657070	33684504	17	115	9	2985505	4.7635	9.5153e-07
ENSG00000138468	SENP7	COVID-19	3	101038049	101237085	9	546	10	2985505	4.5285	2.97e-06
ENSG00000142002	DPP9	COVID-19	19	4670236	4729685	34	152	26	2985505	5.8702	2.1766e-09
ENSG00000142233	NTN5	COVID-19	19	49159664	49181338	35	42	10	2985505	3.868	5.4876e-05
ENSG00000142700	DMRTA2	COVID-19	1	50878222	50894172	1	27	6	2985505	5.1598	1.2362e-07
ENSG00000143369	ECM1	COVID-19	1	150475538	150491265	3	40	7	2985505	6.3077	1.4158e-10
ENSG00000143374	TARS2	COVID-19	1	150454887	150485078	3	101	10	2985505	5.9625	1.2418e-09
ENSG00000143537	ADAM15	COVID-19	1	155018042	155040252	4	26	9	2985505	4.6969	1.3207e-06
ENSG00000143590	EFNA3	COVID-19	1	155031224	155065014	4	50	11	2985505	5.258	7.2818e-08
ENSG00000143702	CEP170	COVID-19	1	243282730	243423650	5	187	17	2985505	4.6904	1.3631e-06
ENSG00000144802	NFKBIZ	COVID-19	3	101541835	101584866	9	44	11	2985505	6.7739	6.2686e-12
ENSG00000144815	NXPE3	COVID-19	3	101493046	101552073	9	96	12	2985505	7.7625	4.1633e-15
ENSG00000145113	MUC4	COVID-19	3	195468636	195544148	12	289	19	2985505	4.7417	1.0598e-06
ENSG00000148219	ASTN2	COVID-19	9	119182504	120182348	23	2989	142	2985505	5.1162	1.5586e-07
ENSG00000148248	SURF4	COVID-19	9	136223325	136247970	24	57	8	2985505	4.4641	4.0198e-06
ENSG00000148288	GBGT1	COVID-19	9	136023340	136044332	24	68	18	2985505	6.3756	9.1138e-11
ENSG00000148290	SURF1	COVID-19	9	136213610	136228552	24	39	5	2985505	3.8558	5.7681e-05
ENSG00000148291	SURF2	COVID-19	9	136218428	136233045	24	35	5	2985505	3.4799	0.0002508
ENSG00000148296	SURF6	COVID-19	9	136192552	136208235	24	40	7	2985505	5.2503	7.5922e-08
ENSG00000148297	MED22	COVID-19	9	136200160	136219986	24	37	8	2985505	5.8918	1.9106e-09
ENSG00000148300	REXO4	COVID-19	9	136266186	136288164	24	98	5	2985505	3.4483	0.00028209
ENSG00000148303	RPL7A	COVID-19	9	136210069	136223281	24	29	5	2985505	4.3175	7.8908e-06
ENSG00000152818	UTRN	COVID-19	6	144601837	145179170	19	1151	76	2985505	3.6625	0.00012486
ENSG00000159110	IFNAR2	COVID-19	21	34597206	34642980	38	128	14	2985505	7.1619	3.9779e-13
ENSG00000159208	C1orf51	COVID-19	1	150249953	150264505	3	25	4	2985505	4.2858	9.106e-06
ENSG00000160271	RALGDS	COVID-19	9	135968107	136044301	24	215	35	2985505	3.8666	5.5179e-05
ENSG00000160323	ADAMTS13	COVID-19	9	136274478	136329508	24	179	20	2985505	6.3498	1.0779e-10
ENSG00000160325	CACFD1	COVID-19	9	136320089	136340970	24	53	13	2985505	7.7394	4.996e-15
ENSG00000160326	SLC2A6	COVID-19	9	136331217	136349259	24	53	15	2985505	7.1717	3.7048e-13
ENSG00000160753	RUSC1	COVID-19	1	155285687	155305905	4	15	7	2985505	3.5665	0.00018091
ENSG00000160791	CCR5	COVID-19	3	46406633	46422697	7	36	5	2985505	4.5537	2.635e-06
ENSG00000161714	PLCD3	COVID-19	17	43181335	43215721	31	80	19	2985505	3.7677	8.238e-05
ENSG00000161896	IP6K3	COVID-19	6	33684444	33719762	17	147	20	2985505	5.3673	3.996e-08
ENSG00000161904	LEMD2	COVID-19	6	33733979	33761913	17	108	11	2985505	3.8085	6.9915e-05
ENSG00000163125	RPRD2	COVID-19	1	150330567	150454042	3	363	13	2985505	5.2579	7.2851e-08
ENSG00000163462	TRIM46	COVID-19	1	155140873	155162447	4	35	9	2985505	7.2393	2.2543e-13
ENSG00000163463	KRTCAP2	COVID-19	1	155136884	155150951	4	20	4	2985505	7.2925	1.5216e-13
ENSG00000163817	SLC6A20	COVID-19	3	45791942	45843027	7	104	31	2985505	6.1094	5e-10
ENSG00000163818	LZTFL1	COVID-19	3	45859808	45962534	7	196	27	2985505	7.7481	4.6629e-15
ENSG00000163820	FYCO1	COVID-19	3	45954396	46042316	7	241	20	2985505	6.1094	5e-10
ENSG00000163823	CCR1	COVID-19	3	46238200	46254887	7	44	4	2985505	6.5972	2.0956e-11
ENSG00000164061	BSN	COVID-19	3	49586922	49713978	8	163	14	2985505	5.6323	8.8898e-09
ENSG00000164062	APEH	COVID-19	3	49706435	49726396	8	23	5	2985505	4.3693	6.2332e-06
ENSG00000164068	RNF123	COVID-19	3	49721932	49763962	8	59	9	2985505	4.9955	2.9343e-07
ENSG00000164076	CAMKV	COVID-19	3	49890421	49912655	8	37	7	2985505	5.0009	2.8536e-07
ENSG00000164077	MON1A	COVID-19	3	49941302	49972606	8	40	9	2985505	5.1482	1.3149e-07
ENSG00000164078	MST1R	COVID-19	3	49919435	49946299	8	27	4	2985505	4.4925	3.5199e-06
ENSG00000168228	ZCCHC4	COVID-19	4	25309407	25377005	13	204	18	2985505	3.938	4.1083e-05
ENSG00000169231	THBS3	COVID-19	1	155160379	155183842	4	28	7	2985505	7.3191	1.2479e-13
ENSG00000169241	SLC50A1	COVID-19	1	155102820	155116329	4	19	6	2985505	6.9249	2.1821e-12
ENSG00000169242	EFNA1	COVID-19	1	155094936	155112333	4	28	6	2985505	6.9086	2.4467e-12
ENSG00000171102	OBP2B	COVID-19	9	136075664	136089630	24	70	10	2985505	4.534	2.8934e-06
ENSG00000172215	CXCR6	COVID-19	3	45977425	45994845	7	41	7	2985505	7.3187	1.2523e-13
ENSG00000172992	DCAKD	COVID-19	17	43095708	43143473	31	135	15	2985505	4.583	2.2913e-06
ENSG00000173171	MTX1	COVID-19	1	155173490	155188615	4	17	6	2985505	7.2542	2.0201e-13
ENSG00000173531	MST1	COVID-19	3	49716380	49731934	8	13	3	2985505	3.9248	4.3397e-05
ENSG00000173540	GMPPB	COVID-19	3	49749277	49766384	8	22	5	2985505	4.797	8.052e-07
ENSG00000173578	XCR1	COVID-19	3	46053516	46074234	7	74	6	2985505	6.1094	5e-10
ENSG00000173585	CCR9	COVID-19	3	45922996	45949667	7	68	11	2985505	8.0023	6.1062e-16
ENSG00000174173	TRMT10C	COVID-19	3	101275706	101290290	9	24	5	2985505	5.8793	2.0602e-09
ENSG00000174951	FUT1	COVID-19	19	49246268	49263647	35	79	10	2985505	5.228	8.5675e-08
ENSG00000176020	AMIGO3	COVID-19	3	49749267	49766349	8	22	5	2985505	4.797	8.052e-07
ENSG00000176095	IP6K1	COVID-19	3	49756727	49828975	8	108	10	2985505	5.2652	7.0018e-08
ENSG00000176887	SOX11	COVID-19	2	5827799	5846516	6	38	12	2985505	3.4903	0.00024125
ENSG00000176909	MAMSTR	COVID-19	19	49210999	49227978	35	50	6	2985505	5.541	1.5041e-08
ENSG00000176920	FUT2	COVID-19	19	49194228	49214207	35	60	5	2985505	6.1908	2.9933e-10
ENSG00000179085	DPM3	COVID-19	1	155107367	155118071	4	13	5	2985505	5.5512	1.4183e-08
ENSG00000182179	UBA7	COVID-19	3	49837640	49856379	8	16	5	2985505	5.4313	2.7978e-08
ENSG00000182264	IZUMO1	COVID-19	19	49239109	49255166	35	59	5	2985505	5.1115	1.5977e-07
ENSG00000182504	CEP97	COVID-19	3	101437769	101494406	9	96	13	2985505	7.5247	2.6423e-14
ENSG00000183625	CCR3	COVID-19	3	46200096	46313197	7	281	14	2985505	7.251	2.0682e-13
ENSG00000183763	TRAIP	COVID-19	3	49861034	49899007	8	48	7	2985505	4.9812	3.16e-07
ENSG00000184056	VPS33B	COVID-19	15	91536646	91570833	30	100	14	2985505	5.4734	2.2075e-08
ENSG00000185052	SLC24A3	COVID-19	20	19188290	19708581	37	1567	100	2985505	4.9866	3.0727e-07
ENSG00000185104	FAF1	COVID-19	1	50900150	51430935	1	698	24	2985505	3.9254	4.3286e-05
ENSG00000185499	MUC1	COVID-19	1	155153300	155167707	4	20	7	2985505	6.853	3.6159e-12
ENSG00000185614	FAM212A	COVID-19	3	49835687	49847463	8	9	4	2985505	4.5843	2.2779e-06
ENSG00000187145	MRPS21	COVID-19	1	150261289	150286414	3	81	8	2985505	5.6575	7.6775e-09
ENSG00000187323	DCC	COVID-19	18	49861542	51062784	33	4501	104	2985505	7.8688	1.7902e-15
ENSG00000187492	CDHR4	COVID-19	3	49823165	49842268	8	25	8	2985505	6.1865	3.0754e-10
ENSG00000188938	FAM120AOS	COVID-19	9	96203776	96220874	22	53	10	2985505	3.7957	7.3608e-05
ENSG00000196821	C6orf106	COVID-19	6	34550065	34669636	18	233	16	2985505	5.1534	1.2792e-07
ENSG00000197724	PHF2	COVID-19	9	96333689	96446869	22	469	26	2985505	4.8333	6.7151e-07
ENSG00000197852	FAM212B	COVID-19	1	112218252	112303446	2	297	29	2985505	3.9158	4.5054e-05
ENSG00000198870	C9orf96	COVID-19	9	136238117	136276220	24	130	7	2985505	3.6224	0.00014592
ENSG00000198901	PRC1	COVID-19	15	91504270	91543859	30	135	15	2985505	3.7699	8.1661e-05
ENSG00000228008	CTD-2330K9.3	COVID-19	3	49936278	49959370	8	28	5	2985505	5.0065	2.7713e-07
ENSG00000243364	EFNA4	COVID-19	1	155031207	155047029	4	23	7	2985505	4.7523	1.0055e-06
ENSG00000249624	AP000295.9	COVID-19	21	34614079	34660517	38	125	21	2985505	6.9866	1.4077e-12
ENSG00000251246	EFNA3	COVID-19	1	155031224	155064283	4	50	11	2985505	5.258	7.2818e-08
ENSG00000269490	SBP1	COVID-19	6	33658196	33668474	17	42	5	2985505	4.6149	1.9662e-06
ENSG00000269795	AC092782.1	COVID-19	1	243383058	243400911	5	32	6	2985505	4.8536	6.061e-07
ENSG00000273088	RP11-201K10.3	COVID-19	1	155136885	155164748	4	42	8	2985505	7.5023	3.1364e-14
ENSG00000001617	SEMA3F	Hospitalized COVID-19	3	50192478	50226508	11	72	11	2482973	5.5144	1.7494e-08
ENSG00000003756	RBM5	Hospitalized COVID-19	3	50126341	50156454	11	47	7	2482973	5.4847	2.0705e-08
ENSG00000004534	RBM6	Hospitalized COVID-19	3	49977440	50137478	11	278	13	2482973	5.2589	7.2477e-08
ENSG00000004864	SLC25A13	Hospitalized COVID-19	7	95749532	95951459	29	261	13	2482973	5.4149	3.0661e-08
ENSG00000012223	LTF	Hospitalized COVID-19	3	46477136	46526724	10	194	24	2482973	6.1094	5e-10
ENSG00000048828	FAM120A	Hospitalized COVID-19	9	96214004	96328397	34	340	20	2482973	5.9799	1.1167e-09
ENSG00000053900	ANAPC4	Hospitalized COVID-19	4	25378835	25420120	16	164	12	2482973	4.2027	1.3189e-05
ENSG00000054282	SDCCAG8	Hospitalized COVID-19	1	243419320	243663394	7	433	35	2482973	4.2717	9.7009e-06
ENSG00000065060	UHRF1BP1	Hospitalized COVID-19	6	34759857	34850915	24	266	16	2482973	4.6565	1.6084e-06
ENSG00000066422	ZBTB11	Hospitalized COVID-19	3	101367733	101396339	12	66	8	2482973	5.6768	6.8639e-09
ENSG00000073969	NSF	Hospitalized COVID-19	17	44668035	44834830	54	79	8	2482973	6.4453	5.7687e-11
ENSG00000076662	ICAM3	Hospitalized COVID-19	19	10444452	10450499	60	55	11	2482973	4.6858	1.3943e-06
ENSG00000078403	MLLT10	Hospitalized COVID-19	10	21823094	22032559	37	188	27	2482973	4.7062	1.2621e-06
ENSG00000081154	PCNP	Hospitalized COVID-19	3	101292939	101313281	12	69	11	2482973	3.8826	5.1672e-05
ENSG00000088808	PPP1R13B	Hospitalized COVID-19	14	104200089	104313927	48	267	10	2482973	4.493	3.5118e-06
ENSG00000089127	OAS1	Hospitalized COVID-19	12	113344582	113369990	44	127	4	2482973	6.9066	2.4815e-12
ENSG00000090339	ICAM1	Hospitalized COVID-19	19	10381511	10397291	60	59	16	2482973	4.3604	6.4898e-06
ENSG00000096395	MLN	Hospitalized COVID-19	6	33762450	33771788	23	78	12	2482973	3.9258	4.3225e-05
ENSG00000096433	ITPR3	Hospitalized COVID-19	6	33588142	33664351	23	350	32	2482973	4.1474	1.6813e-05
ENSG00000100711	ZFYVE21	Hospitalized COVID-19	14	104182067	104200005	48	55	10	2482973	4.3332	7.3469e-06
ENSG00000102837	OLFM4	Hospitalized COVID-19	13	53602894	53626192	46	101	23	2482973	3.641	0.00013579
ENSG00000105371	ICAM4	Hospitalized COVID-19	19	10397643	10399198	60	28	7	2482973	5.0482	2.2296e-07
ENSG00000105376	ICAM5	Hospitalized COVID-19	19	10400657	10407454	60	51	8	2482973	4.869	5.6075e-07
ENSG00000105397	TYK2	Hospitalized COVID-19	19	10461209	10491352	60	102	14	2482973	4.5001	3.3961e-06
ENSG00000105866	SP4	Hospitalized COVID-19	7	21467652	21554440	28	286	26	2482973	4.9352	4.0039e-07
ENSG00000106261	ZKSCAN1	Hospitalized COVID-19	7	99613204	99639312	30	51	10	2482973	5.4426	2.6254e-08
ENSG00000106290	TAF6	Hospitalized COVID-19	7	99704693	99717464	30	34	7	2482973	3.698	0.00010867
ENSG00000108379	WNT3	Hospitalized COVID-19	17	44839872	44910520	54	145	26	2482973	6.7762	6.1706e-12
ENSG00000111331	OAS3	Hospitalized COVID-19	12	113376157	113411054	44	129	13	2482973	6.5715	2.4899e-11
ENSG00000111335	OAS2	Hospitalized COVID-19	12	113416200	113449528	44	132	16	2482973	5.325	5.0465e-08
ENSG00000112787	FBRSL1	Hospitalized COVID-19	12	133066137	133161774	45	379	31	2482973	5.1868	1.0695e-07
ENSG00000114054	PCCB	Hospitalized COVID-19	3	135969148	136056738	14	128	16	2482973	4.5901	2.2157e-06
ENSG00000114349	GNAT1	Hospitalized COVID-19	3	50229045	50233949	11	17	5	2482973	5.5578	1.3659e-08
ENSG00000114391	RPL24	Hospitalized COVID-19	3	101399935	101405626	12	27	6	2482973	5.5573	1.37e-08
ENSG00000114439	BBX	Hospitalized COVID-19	3	107241783	107530171	13	526	29	2482973	5.341	4.6228e-08
ENSG00000117360	PRPF3	Hospitalized COVID-19	1	150293925	150325671	5	107	11	2482973	6.1142	4.8524e-10
ENSG00000118007	STAG1	Hospitalized COVID-19	3	136055077	136471220	14	635	24	2482973	4.9884	3.0436e-07
ENSG00000119866	BCL11A	Hospitalized COVID-19	2	60678302	60780702	9	169	34	2482973	5.0956	1.7387e-07
ENSG00000120071	KANSL1	Hospitalized COVID-19	17	44107282	44302733	54	552	5	2482973	6.5051	3.8811e-11
ENSG00000120088	CRHR1	Hospitalized COVID-19	17	43699267	43913194	54	1022	8	2482973	7.5306	2.5244e-14
ENSG00000120451	SNX19	Hospitalized COVID-19	11	130745331	130786404	43	258	11	2482973	4.1665	1.5463e-05
ENSG00000121073	SLC35B1	Hospitalized COVID-19	17	47778305	47786376	55	24	9	2482973	5.3228	5.1091e-08
ENSG00000121104	FAM117A	Hospitalized COVID-19	17	47787694	47866542	55	75	19	2482973	4.8306	6.8076e-07
ENSG00000121691	CAT	Hospitalized COVID-19	11	34460472	34493609	42	114	15	2482973	5.5147	1.7466e-08
ENSG00000121797	CCRL2	Hospitalized COVID-19	3	46448654	46454488	10	56	6	2482973	5.5631	1.3249e-08
ENSG00000121807	CCR2	Hospitalized COVID-19	3	46395225	46402419	10	50	7	2482973	8.014	5.5511e-16
ENSG00000122852	SFTPA1	Hospitalized COVID-19	10	81370695	81375196	38	71	13	2482973	4.545	2.7462e-06
ENSG00000124562	SNRPC	Hospitalized COVID-19	6	34725183	34741571	24	91	7	2482973	4.8475	6.2512e-07
ENSG00000126215	XRCC3	Hospitalized COVID-19	14	104163946	104181841	48	52	11	2482973	3.8927	4.9573e-05
ENSG00000128573	FOXP2	Hospitalized COVID-19	7	113726382	114333827	31	906	52	2482973	6.2162	2.5465e-10
ENSG00000129910	CDH15	Hospitalized COVID-19	16	89238175	89261900	53	134	17	2482973	5.1844	1.0836e-07
ENSG00000131400	NAPSA	Hospitalized COVID-19	19	50861734	50869087	62	33	4	2482973	6.3409	1.1424e-10
ENSG00000131408	NR1H2	Hospitalized COVID-19	19	50832910	50886239	62	118	12	2482973	6.3153	1.3485e-10
ENSG00000135374	ELF5	Hospitalized COVID-19	11	34500340	34535352	42	156	18	2482973	6.1901	3.0056e-10
ENSG00000136448	NMT1	Hospitalized COVID-19	17	43128978	43186384	54	197	20	2482973	5.3743	3.8437e-08
ENSG00000136504	KAT7	Hospitalized COVID-19	17	47865917	47906458	55	37	13	2482973	3.7509	8.8111e-05
ENSG00000137288	UQCC2	Hospitalized COVID-19	6	33662070	33679504	23	115	9	2482973	4.8824	5.2391e-07
ENSG00000138785	INTS12	Hospitalized COVID-19	4	106603784	106817143	18	484	17	2482973	4.5236	3.0403e-06
ENSG00000142002	DPP9	Hospitalized COVID-19	19	4675236	4724685	59	144	25	2482973	6.1094	5e-10
ENSG00000142700	DMRTA2	Hospitalized COVID-19	1	50883222	50889172	1	27	6	2482973	5.3176	5.2582e-08
ENSG00000143369	ECM1	Hospitalized COVID-19	1	150480538	150486265	5	34	7	2482973	6.5828	2.308e-11
ENSG00000143374	TARS2	Hospitalized COVID-19	1	150459887	150480078	5	93	10	2482973	6.1777	3.252e-10
ENSG00000143537	ADAM15	Hospitalized COVID-19	1	155023042	155035252	6	26	9	2482973	5.1885	1.0598e-07
ENSG00000143590	EFNA3	Hospitalized COVID-19	1	155036224	155060014	6	50	11	2482973	5.9001	1.8165e-09
ENSG00000143702	CEP170	Hospitalized COVID-19	1	243287730	243418650	7	185	17	2482973	4.9235	4.25e-07
ENSG00000144791	LIMD1	Hospitalized COVID-19	3	45596886	45727830	10	485	31	2482973	3.9846	3.3793e-05
ENSG00000144815	NXPE3	Hospitalized COVID-19	3	101498046	101547073	12	93	12	2482973	6.011	9.2198e-10
ENSG00000146555	SDK1	Hospitalized COVID-19	7	3341080	4308632	27	3656	105	2482973	6.5186	3.5491e-11
ENSG00000148219	ASTN2	Hospitalized COVID-19	9	119187504	120177348	35	2942	143	2482973	5.3667	4.0091e-08
ENSG00000152818	UTRN	Hospitalized COVID-19	6	144606837	145174170	26	1140	74	2482973	3.9329	4.1972e-05
ENSG00000154027	AK5	Hospitalized COVID-19	1	77747736	78025651	3	1001	74	2482973	4.6138	1.9765e-06
ENSG00000159110	IFNAR2	Hospitalized COVID-19	21	34602206	34637980	64	124	14	2482973	7.8064	2.9421e-15
ENSG00000159208	C1orf51	Hospitalized COVID-19	1	150254953	150259505	5	25	4	2482973	4.3857	5.7795e-06
ENSG00000159314	ARHGAP27	Hospitalized COVID-19	17	43471275	43511787	54	134	8	2482973	6.3548	1.0435e-10
ENSG00000160789	LMNA	Hospitalized COVID-19	1	156052364	156109880	6	151	12	2482973	3.9372	4.1221e-05
ENSG00000160791	CCR5	Hospitalized COVID-19	3	46411633	46417697	10	36	5	2482973	7.6398	1.088e-14
ENSG00000160844	GATS	Hospitalized COVID-19	7	99798283	99869855	30	137	14	2482973	3.8608	5.6514e-05
ENSG00000161714	PLCD3	Hospitalized COVID-19	17	43186335	43210721	54	80	19	2482973	4.482	3.6975e-06
ENSG00000161847	RAVER1	Hospitalized COVID-19	19	10426888	10444316	60	100	17	2482973	4.785	8.5489e-07
ENSG00000161896	IP6K3	Hospitalized COVID-19	6	33689444	33714762	23	147	20	2482973	5.5139	1.7547e-08
ENSG00000161904	LEMD2	Hospitalized COVID-19	6	33738979	33756913	23	105	10	2482973	3.8256	6.5232e-05
ENSG00000162434	JAK1	Hospitalized COVID-19	1	65298912	65432187	2	373	28	2482973	4.5655	2.4914e-06
ENSG00000163125	RPRD2	Hospitalized COVID-19	1	150335567	150449042	5	357	13	2482973	5.379	3.7452e-08
ENSG00000163348	PYGO2	Hospitalized COVID-19	1	154929502	154936329	6	10	5	2482973	3.7623	8.4178e-05
ENSG00000163354	DCST2	Hospitalized COVID-19	1	154990996	155006257	6	46	8	2482973	3.8197	6.6811e-05
ENSG00000163357	DCST1	Hospitalized COVID-19	1	155006300	155023406	6	36	9	2482973	4.4603	4.0927e-06
ENSG00000163462	TRIM46	Hospitalized COVID-19	1	155145873	155157447	6	33	9	2482973	4.9514	3.6843e-07
ENSG00000163463	KRTCAP2	Hospitalized COVID-19	1	155141884	155145951	6	20	4	2482973	4.8561	5.9853e-07
ENSG00000163817	SLC6A20	Hospitalized COVID-19	3	45796942	45838027	10	105	31	2482973	8.0988	2.7756e-16
ENSG00000163818	LZTFL1	Hospitalized COVID-19	3	45864808	45957534	10	196	27	2482973	7.4869	3.525e-14
ENSG00000163820	FYCO1	Hospitalized COVID-19	3	45959396	46037316	10	238	20	2482973	7.3923	7.2164e-14
ENSG00000163823	CCR1	Hospitalized COVID-19	3	46243200	46249887	10	43	4	2482973	6.1094	5e-10
ENSG00000163825	RTP3	Hospitalized COVID-19	3	46538981	46542439	10	33	5	2482973	4.7804	8.7452e-07
ENSG00000163827	LRRC2	Hospitalized COVID-19	3	46556913	46621589	10	266	19	2482973	5.8403	2.6056e-09
ENSG00000164061	BSN	Hospitalized COVID-19	3	49591922	49708978	11	161	14	2482973	5.7782	3.7742e-09
ENSG00000164062	APEH	Hospitalized COVID-19	3	49711435	49721396	11	22	5	2482973	4.6323	1.8077e-06
ENSG00000164068	RNF123	Hospitalized COVID-19	3	49726932	49758962	11	58	9	2482973	5.1425	1.3557e-07
ENSG00000164076	CAMKV	Hospitalized COVID-19	3	49895421	49907655	11	36	7	2482973	5.1691	1.176e-07
ENSG00000164077	MON1A	Hospitalized COVID-19	3	49946302	49967606	11	40	9	2482973	5.2588	7.2518e-08
ENSG00000164078	MST1R	Hospitalized COVID-19	3	49924435	49941299	11	26	4	2482973	4.554	2.632e-06
ENSG00000164398	ACSL6	Hospitalized COVID-19	5	131142683	131347936	22	321	14	2482973	4.1605	1.5877e-05
ENSG00000164399	IL3	Hospitalized COVID-19	5	131396222	131398897	22	22	5	2482973	4.2013	1.3272e-05
ENSG00000164400	CSF2	Hospitalized COVID-19	5	131409483	131411859	22	25	5	2482973	5.2215	8.8729e-08
ENSG00000166526	ZNF3	Hospitalized COVID-19	7	99661656	99680171	30	38	9	2482973	5.224	8.7537e-08
ENSG00000166997	CNPY4	Hospitalized COVID-19	7	99717236	99723134	30	17	6	2482973	3.9745	3.5262e-05
ENSG00000167807	CTD-2369P2.10	Hospitalized COVID-19	19	10416103	10426685	60	54	12	2482973	4.0801	2.2505e-05
ENSG00000168228	ZCCHC4	Hospitalized COVID-19	4	25314407	25372005	16	199	18	2482973	4.6925	1.3493e-06
ENSG00000169231	THBS3	Hospitalized COVID-19	1	155165379	155178842	6	26	7	2482973	7.0143	1.1555e-12
ENSG00000169241	SLC50A1	Hospitalized COVID-19	1	155107820	155111329	6	17	5	2482973	4.5842	2.2781e-06
ENSG00000169242	EFNA1	Hospitalized COVID-19	1	155099936	155107333	6	28	6	2482973	4.7317	1.1135e-06
ENSG00000172215	CXCR6	Hospitalized COVID-19	3	45982425	45989845	10	40	7	2482973	6.1094	5e-10
ENSG00000172992	DCAKD	Hospitalized COVID-19	17	43100708	43138473	54	127	14	2482973	4.6838	1.4081e-06
ENSG00000173171	MTX1	Hospitalized COVID-19	1	155178490	155183615	6	15	5	2482973	5.5502	1.4268e-08
ENSG00000173531	MST1	Hospitalized COVID-19	3	49721380	49726934	11	12	3	2482973	4.1941	1.3699e-05
ENSG00000173540	GMPPB	Hospitalized COVID-19	3	49754277	49761384	11	22	5	2482973	4.953	3.653e-07
ENSG00000173578	XCR1	Hospitalized COVID-19	3	46058516	46069234	10	74	6	2482973	6.1094	5e-10
ENSG00000173585	CCR9	Hospitalized COVID-19	3	45927996	45944667	10	68	11	2482973	6.1094	5e-10
ENSG00000176020	AMIGO3	Hospitalized COVID-19	3	49754267	49761349	11	22	5	2482973	4.953	3.653e-07
ENSG00000176095	IP6K1	Hospitalized COVID-19	3	49761727	49823975	11	102	10	2482973	5.2767	6.5773e-08
ENSG00000176358	TAC4	Hospitalized COVID-19	17	47915671	47925379	55	23	8	2482973	4.4654	3.9951e-06
ENSG00000176681	LRRC37A	Hospitalized COVID-19	17	44370099	44415160	54	3	1	2482973	3.5736	0.00017606
ENSG00000176715	ACSF3	Hospitalized COVID-19	16	89154783	89222254	53	404	23	2482973	4.3634	6.4036e-06
ENSG00000176887	SOX11	Hospitalized COVID-19	2	5832799	5841516	8	34	11	2482973	3.8822	5.1752e-05
ENSG00000176909	MAMSTR	Hospitalized COVID-19	19	49215999	49222978	61	47	6	2482973	3.713	0.00010239
ENSG00000176920	FUT2	Hospitalized COVID-19	19	49199228	49209207	61	57	5	2482973	4.5015	3.3743e-06
ENSG00000178951	ZBTB7A	Hospitalized COVID-19	19	4044362	4066943	58	76	13	2482973	3.7948	7.3882e-05
ENSG00000179085	DPM3	Hospitalized COVID-19	1	155112367	155113071	6	11	4	2482973	5.3462	4.4905e-08
ENSG00000180739	S1PR5	Hospitalized COVID-19	19	10623623	10628607	60	45	15	2482973	4.0561	2.4952e-05
ENSG00000182179	UBA7	Hospitalized COVID-19	3	49842640	49851379	11	16	5	2482973	5.5958	1.0978e-08
ENSG00000182504	CEP97	Hospitalized COVID-19	3	101442769	101489406	12	81	12	2482973	5.4402	2.6604e-08
ENSG00000183625	CCR3	Hospitalized COVID-19	3	46205096	46308197	10	280	14	2482973	7.4745	3.8742e-14
ENSG00000183763	TRAIP	Hospitalized COVID-19	3	49866034	49894007	11	47	7	2482973	5.1266	1.4753e-07
ENSG00000184012	TMPRSS2	Hospitalized COVID-19	21	42836478	42903043	66	349	37	2482973	3.6744	0.00011921
ENSG00000184056	VPS33B	Hospitalized COVID-19	15	91541646	91565833	49	100	14	2482973	5.6208	9.5018e-09
ENSG00000185052	SLC24A3	Hospitalized COVID-19	20	19193290	19703581	63	1553	100	2482973	4.6719	1.492e-06
ENSG00000185104	FAF1	Hospitalized COVID-19	1	50905150	51425935	1	682	24	2482973	4.0986	2.0785e-05
ENSG00000185294	SPPL2C	Hospitalized COVID-19	17	43922256	43924438	54	69	4	2482973	6.869	3.2317e-12
ENSG00000185303	SFTPA2	Hospitalized COVID-19	10	81315608	81320153	38	92	15	2482973	4.6989	1.3079e-06
ENSG00000185361	TNFAIP8L1	Hospitalized COVID-19	19	4639530	4655580	59	89	17	2482973	3.6205	0.00014703
ENSG00000185499	MUC1	Hospitalized COVID-19	1	155158300	155162707	6	18	7	2482973	5.7721	3.9152e-09
ENSG00000185614	FAM212A	Hospitalized COVID-19	3	49840687	49842463	11	9	4	2482973	4.7275	1.1363e-06
ENSG00000186868	MAPT	Hospitalized COVID-19	17	43971748	44105700	54	723	6	2482973	7.3134	1.3025e-13
ENSG00000187145	MRPS21	Hospitalized COVID-19	1	150266289	150281414	5	79	8	2482973	5.7624	4.1454e-09
ENSG00000187323	DCC	Hospitalized COVID-19	18	49866542	51057784	57	4442	105	2482973	8.2518	7.803e-17
ENSG00000187492	CDHR4	Hospitalized COVID-19	3	49828165	49837268	11	25	8	2482973	6.4281	6.4586e-11
ENSG00000188186	LAMTOR4	Hospitalized COVID-19	7	99746530	99753567	30	18	4	2482973	3.7841	7.7127e-05
ENSG00000188938	FAM120AOS	Hospitalized COVID-19	9	96208776	96215874	34	53	10	2482973	3.8655	5.5434e-05
ENSG00000196821	C6orf106	Hospitalized COVID-19	6	34555065	34664636	24	227	16	2482973	5.199	1.0016e-07
ENSG00000197536	C5orf56	Hospitalized COVID-19	5	131746328	131811736	22	213	21	2482973	4.9407	3.8931e-07
ENSG00000197724	PHF2	Hospitalized COVID-19	9	96338689	96441869	34	460	27	2482973	5.2284	8.5503e-08
ENSG00000197852	FAM212B	Hospitalized COVID-19	1	112223252	112298446	4	284	29	2482973	4.0522	2.5369e-05
ENSG00000198901	PRC1	Hospitalized COVID-19	15	91509270	91538859	49	134	15	2482973	3.8879	5.0559e-05
ENSG00000204682	CASC10	Hospitalized COVID-19	10	21781587	21786191	37	13	5	2482973	3.8278	6.4658e-05
ENSG00000205726	ITSN1	Hospitalized COVID-19	21	35014706	35272165	65	484	63	2482973	4.8144	7.3811e-07
ENSG00000211456	SACM1L	Hospitalized COVID-19	3	45730548	45786916	10	220	11	2482973	5.8441	2.5459e-09
ENSG00000214309	MBLAC1	Hospitalized COVID-19	7	99724317	99726118	30	16	6	2482973	3.7442	9.0502e-05
ENSG00000225190	PLEKHM1	Hospitalized COVID-19	17	43513266	43568115	54	153	7	2482973	5.6254	9.2552e-09
ENSG00000228008	CTD-2330K9.3	Hospitalized COVID-19	3	49941278	49954370	11	28	5	2482973	5.1259	1.481e-07
ENSG00000228696	ARL17B	Hospitalized COVID-19	17	44352150	44439130	54	35	3	2482973	4.5187	3.1104e-06
ENSG00000241837	ATP5O	Hospitalized COVID-19	21	35275757	35288284	65	81	14	2482973	6.1401	4.1245e-10
ENSG00000243364	EFNA4	Hospitalized COVID-19	1	155036207	155042029	6	23	7	2482973	4.9785	3.2044e-07
ENSG00000243646	IL10RB	Hospitalized COVID-19	21	34638663	34669539	64	133	15	2482973	5.0436	2.2839e-07
ENSG00000249209	AP000304.12	Hospitalized COVID-19	21	34956993	35284635	65	588	63	2482973	5.5842	1.1742e-08
ENSG00000249624	AP000295.9	Hospitalized COVID-19	21	34619079	34655517	64	122	20	2482973	7.6465	1.0325e-14
ENSG00000251246	EFNA3	Hospitalized COVID-19	1	155036224	155059283	6	50	11	2482973	5.9001	1.8165e-09
ENSG00000253626	EIF5AL1	Hospitalized COVID-19	10	81272357	81276188	38	45	8	2482973	3.6747	0.00011907
ENSG00000256762	STH	Hospitalized COVID-19	17	44076616	44077060	54	52	4	2482973	7.6785	8.0491e-15
ENSG00000259803	SLC22A31	Hospitalized COVID-19	16	89262406	89268072	53	51	8	2482973	5.3391	4.6714e-08
ENSG00000267303	CTD-2369P2.12	Hospitalized COVID-19	19	10426147	10431354	60	48	10	2482973	4.0458	2.6068e-05
ENSG00000267673	FDX1L	Hospitalized COVID-19	19	10416103	10426691	60	54	12	2482973	4.0801	2.2505e-05
ENSG00000269490	SBP1	Hospitalized COVID-19	6	33663196	33663474	23	42	5	2482973	4.7526	1.004e-06
ENSG00000269795	AC092782.1	Hospitalized COVID-19	1	243388058	243395911	7	32	6	2482973	5.0212	2.567e-07
ENSG00000273088	RP11-201K10.3	Hospitalized COVID-19	1	155141885	155159748	6	40	8	2482973	5.0429	2.2922e-07

## Sheet: Supplementary table 4
Supplementary Table 4.The result of tissue enrichments based on MAGMA
Tissue	Trait	NGENES	BETA	BETA_STD	SE	P
Adipose_Subcutaneous	Critical COVID-19	17291	-0.02245	-0.044799	0.011484	0.97469
Adipose_Visceral_Omentum	Critical COVID-19	17291	-0.02505	-0.048645	0.011868	0.98259
Adrenal_Gland	Critical COVID-19	17291	-0.021536	-0.041567	0.010741	0.97751
Artery_Aorta	Critical COVID-19	17291	-0.016826	-0.034329	0.010902	0.93861
Artery_Coronary	Critical COVID-19	17291	-0.025342	-0.050434	0.012611	0.97775
Artery_Tibial	Critical COVID-19	17291	-0.0063371	-0.013045	0.010713	0.72292
Bladder	Critical COVID-19	17291	-0.035661	-0.06948	0.013982	0.99462
Brain_Amygdala	Critical COVID-19	17291	0.026417	0.044976	0.008351	0.00078144
Brain_Anterior_cingulate_cortex_BA24	Critical COVID-19	17291	0.028639	0.050558	0.0076905	9.8412e-05
Brain_Caudate_basal_ganglia	Critical COVID-19	17291	0.026458	0.045671	0.0083725	0.0007902
Brain_Cerebellar_Hemisphere	Critical COVID-19	17291	0.018784	0.037688	0.006491	0.0019058
Brain_Cerebellum	Critical COVID-19	17291	0.021298	0.042272	0.0066951	0.00073502
Brain_Cortex	Critical COVID-19	17291	0.031431	0.057285	0.007586	1.7207e-05
Brain_Frontal_Cortex_BA9	Critical COVID-19	17291	0.027624	0.050871	0.0073269	8.186e-05
Brain_Hippocampus	Critical COVID-19	17291	0.026755	0.045276	0.0084932	0.00081755
Brain_Hypothalamus	Critical COVID-19	17291	0.021986	0.037821	0.008634	0.0054455
Brain_Nucleus_accumbens_basal_ganglia	Critical COVID-19	17291	0.026238	0.045493	0.0080795	0.00058356
Brain_Putamen_basal_ganglia	Critical COVID-19	17291	0.024945	0.042419	0.0084458	0.0015735
Brain_Spinal_cord_cervical_c-1	Critical COVID-19	17291	0.020212	0.036309	0.00917	0.013766
Brain_Substantia_nigra	Critical COVID-19	17291	0.015272	0.026276	0.0091323	0.047239
Breast_Mammary_Tissue	Critical COVID-19	17291	-0.042046	-0.08084	0.013522	0.99906
Cells_Cultured_fibroblasts	Critical COVID-19	17291	-0.0077705	-0.016649	0.0070109	0.86614
Cells_EBV-transformed_lymphocytes	Critical COVID-19	17291	-0.0043025	-0.0093894	0.0051755	0.7971
Cervix_Ectocervix	Critical COVID-19	17291	-0.0059577	-0.011673	0.013009	0.67651
Cervix_Endocervix	Critical COVID-19	17291	-0.012865	-0.025459	0.012391	0.85041
Colon_Sigmoid	Critical COVID-19	17291	0.0046834	0.00916	0.013305	0.36242
Colon_Transverse	Critical COVID-19	17291	-0.02244	-0.041242	0.012159	0.96751
Esophagus_Gastroesophageal_Junction	Critical COVID-19	17291	-0.0026018	-0.0051207	0.013639	0.57564
Esophagus_Mucosa	Critical COVID-19	17291	-0.0076389	-0.014763	0.0081481	0.82574
Esophagus_Muscularis	Critical COVID-19	17291	-0.0050575	-0.009974	0.013229	0.64888
Fallopian_Tube	Critical COVID-19	17291	-0.014271	-0.027679	0.012618	0.87097
Heart_Atrial_Appendage	Critical COVID-19	17291	-0.0094365	-0.01694	0.010135	0.82409
Heart_Left_Ventricle	Critical COVID-19	17291	-0.0043347	-0.007235	0.0096491	0.67337
Kidney_Cortex	Critical COVID-19	17291	-0.028142	-0.049446	0.0095929	0.99832
Kidney_Medulla	Critical COVID-19	17291	-0.026229	-0.048493	0.0098108	0.99624
Liver	Critical COVID-19	17291	-0.020148	-0.036281	0.0067449	0.99859
Lung	Critical COVID-19	17291	-0.0079569	-0.015377	0.0097687	0.79232
Minor_Salivary_Gland	Critical COVID-19	17291	-0.023423	-0.043581	0.010185	0.98926
Muscle_Skeletal	Critical COVID-19	17291	-0.010263	-0.019417	0.0073926	0.91747
Nerve_Tibial	Critical COVID-19	17291	-0.0166	-0.033404	0.010763	0.93849
Ovary	Critical COVID-19	17291	-0.011186	-0.022673	0.010347	0.86015
Pancreas	Critical COVID-19	17291	-0.014166	-0.023687	0.0090016	0.94221
Pituitary	Critical COVID-19	17291	0.014804	0.027586	0.0095717	0.060989
Prostate	Critical COVID-19	17291	-0.021738	-0.041225	0.012757	0.95579
Skin_Not_Sun_Exposed_Suprapubic	Critical COVID-19	17291	-0.008189	-0.015785	0.0081083	0.84373
Skin_Sun_Exposed_Lower_leg	Critical COVID-19	17291	-0.0088808	-0.017226	0.0081431	0.86227
Small_Intestine_Terminal_Ileum	Critical COVID-19	17291	-0.020092	-0.036934	0.010017	0.97756
Spleen	Critical COVID-19	17291	-0.0011941	-0.002366	0.0077068	0.56157
Stomach	Critical COVID-19	17291	-0.039094	-0.071004	0.012721	0.99894
Testis	Critical COVID-19	17291	-0.0007883	-0.0013597	0.0059823	0.55242
Thyroid	Critical COVID-19	17291	-0.014288	-0.028291	0.010429	0.91467
Uterus	Critical COVID-19	17291	0.001507	0.0030696	0.011642	0.4485
Vagina	Critical COVID-19	17291	-0.0035924	-0.0068665	0.011756	0.62003
Whole_Blood	Critical COVID-19	17291	-0.00026067	-0.00047119	0.005975	0.5174
Adipose_Subcutaneous	COVID-19	17291	-0.024945	-0.049792	0.01152	0.98481
Adipose_Visceral_Omentum	COVID-19	17291	-0.036305	-0.070523	0.011902	0.99886
Adrenal_Gland	COVID-19	17291	-0.014944	-0.02885	0.010737	0.918
Artery_Aorta	COVID-19	17291	-0.021119	-0.0431	0.010917	0.97346
Artery_Coronary	COVID-19	17291	-0.028156	-0.056054	0.012649	0.98698
Artery_Tibial	COVID-19	17291	-0.015159	-0.031214	0.010739	0.92095
Bladder	COVID-19	17291	-0.030542	-0.059526	0.013993	0.98546
Brain_Amygdala	COVID-19	17291	0.027414	0.046685	0.0083439	0.00051009
Brain_Anterior_cingulate_cortex_BA24	COVID-19	17291	0.028726	0.050727	0.0076895	9.3911e-05
Brain_Caudate_basal_ganglia	COVID-19	17291	0.028893	0.049888	0.0083618	0.00027556
Brain_Cerebellar_Hemisphere	COVID-19	17291	0.021398	0.042948	0.0065248	0.0005213
Brain_Cerebellum	COVID-19	17291	0.024084	0.047821	0.0067329	0.00017423
Brain_Cortex	COVID-19	17291	0.032763	0.059731	0.0075824	7.8197e-06
Brain_Frontal_Cortex_BA9	COVID-19	17291	0.02758	0.050807	0.0073263	8.3769e-05
Brain_Hippocampus	COVID-19	17291	0.024802	0.041982	0.0084886	0.0017429
Brain_Hypothalamus	COVID-19	17291	0.025093	0.043182	0.0086057	0.001776
Brain_Nucleus_accumbens_basal_ganglia	COVID-19	17291	0.028454	0.04935	0.0080694	0.00021146
Brain_Putamen_basal_ganglia	COVID-19	17291	0.026755	0.045507	0.0084405	0.00076432
Brain_Spinal_cord_cervical_c-1	COVID-19	17291	0.012852	0.023096	0.0091885	0.080962
Brain_Substantia_nigra	COVID-19	17291	0.014772	0.025423	0.0091402	0.053035
Breast_Mammary_Tissue	COVID-19	17291	-0.040019	-0.076969	0.013506	0.99847
Cells_Cultured_fibroblasts	COVID-19	17291	-0.010235	-0.02193	0.0070386	0.92703
Cells_EBV-transformed_lymphocytes	COVID-19	17291	-0.0032613	-0.0071169	0.0051888	0.73517
Cervix_Ectocervix	COVID-19	17291	-0.0069427	-0.013608	0.013035	0.70284
Cervix_Endocervix	COVID-19	17291	-0.0089952	-0.01781	0.012366	0.76651
Colon_Sigmoid	COVID-19	17291	-0.0075909	-0.014852	0.013376	0.7148
Colon_Transverse	COVID-19	17291	-0.025816	-0.047467	0.012289	0.98216
Esophagus_Gastroesophageal_Junction	COVID-19	17291	-0.014974	-0.02948	0.013669	0.86334
Esophagus_Mucosa	COVID-19	17291	-0.0053269	-0.010298	0.0081408	0.74355
Esophagus_Muscularis	COVID-19	17291	-0.015645	-0.030864	0.013265	0.88087
Fallopian_Tube	COVID-19	17291	-0.015166	-0.029426	0.012596	0.88569
Heart_Atrial_Appendage	COVID-19	17291	-0.020711	-0.037185	0.010186	0.97898
Heart_Left_Ventricle	COVID-19	17291	-0.019281	-0.032184	0.0097143	0.97641
Kidney_Cortex	COVID-19	17291	-0.024389	-0.042856	0.0095831	0.99453
Kidney_Medulla	COVID-19	17291	-0.028128	-0.052015	0.0098122	0.99792
Liver	COVID-19	17291	-0.014393	-0.025918	0.0067713	0.98322
Lung	COVID-19	17291	-0.0038637	-0.0074702	0.0097016	0.65478
Minor_Salivary_Gland	COVID-19	17291	-0.018973	-0.035312	0.010202	0.96853
Muscle_Skeletal	COVID-19	17291	-0.016817	-0.031818	0.0074404	0.98809
Nerve_Tibial	COVID-19	17291	0.00021284	0.00042844	0.0108	0.49214
Ovary	COVID-19	17291	-0.003292	-0.0066739	0.010372	0.62453
Pancreas	COVID-19	17291	-0.015717	-0.026279	0.009015	0.95936
Pituitary	COVID-19	17291	0.027529	0.05132	0.0095868	0.0020453
Prostate	COVID-19	17291	-0.0177	-0.033581	0.012772	0.9171
Skin_Not_Sun_Exposed_Suprapubic	COVID-19	17291	-0.012108	-0.023347	0.0081065	0.93235
Skin_Sun_Exposed_Lower_leg	COVID-19	17291	-0.012166	-0.023606	0.0081362	0.93257
Small_Intestine_Terminal_Ileum	COVID-19	17291	-0.016367	-0.030099	0.010085	0.94768
Spleen	COVID-19	17291	-0.00092504	-0.0018334	0.0076684	0.54801
Stomach	COVID-19	17291	-0.027657	-0.050245	0.012769	0.98483
Testis	COVID-19	17291	-0.002335	-0.0040312	0.0059955	0.65153
Thyroid	COVID-19	17291	-0.014885	-0.029481	0.010376	0.92428
Uterus	COVID-19	17291	-0.0068186	-0.013895	0.011653	0.72076
Vagina	COVID-19	17291	-0.0072128	-0.013792	0.011759	0.73019
Whole_Blood	COVID-19	17291	0.0014628	0.0026436	0.0059593	0.40305
Adipose_Subcutaneous	Hospitalized COVID-19	17276	-0.041974	-0.083766	0.011817	0.99981
Adipose_Visceral_Omentum	Hospitalized COVID-19	17276	-0.044681	-0.086778	0.012191	0.99988
Adrenal_Gland	Hospitalized COVID-19	17276	-0.017829	-0.034414	0.011081	0.94617
Artery_Aorta	Hospitalized COVID-19	17276	-0.024124	-0.049224	0.011241	0.98406
Artery_Coronary	Hospitalized COVID-19	17276	-0.036577	-0.072801	0.012994	0.99756
Artery_Tibial	Hospitalized COVID-19	17276	-0.015028	-0.030938	0.011027	0.91351
Bladder	Hospitalized COVID-19	17276	-0.053299	-0.10385	0.014388	0.99989
Brain_Amygdala	Hospitalized COVID-19	17276	0.035242	0.060007	0.0085667	1.9565e-05
Brain_Anterior_cingulate_cortex_BA24	Hospitalized COVID-19	17276	0.035415	0.062528	0.0078872	3.5853e-06
Brain_Caudate_basal_ganglia	Hospitalized COVID-19	17276	0.034929	0.060302	0.0085816	2.3605e-05
Brain_Cerebellar_Hemisphere	Hospitalized COVID-19	17276	0.027879	0.055947	0.0066959	1.5746e-05
Brain_Cerebellum	Hospitalized COVID-19	17276	0.030826	0.061194	0.0069029	4.0205e-06
Brain_Cortex	Hospitalized COVID-19	17276	0.038196	0.069623	0.0077757	4.5493e-07
Brain_Frontal_Cortex_BA9	Hospitalized COVID-19	17276	0.034021	0.062663	0.0075196	3.0524e-06
Brain_Hippocampus	Hospitalized COVID-19	17276	0.035462	0.060017	0.0087044	2.3224e-05
Brain_Hypothalamus	Hospitalized COVID-19	17276	0.030847	0.053071	0.008838	0.00024202
Brain_Nucleus_accumbens_basal_ganglia	Hospitalized COVID-19	17276	0.033367	0.057863	0.0082854	2.8359e-05
Brain_Putamen_basal_ganglia	Hospitalized COVID-19	17276	0.033725	0.057356	0.0086616	4.9605e-05
Brain_Spinal_cord_cervical_c-1	Hospitalized COVID-19	17276	0.026714	0.047998	0.0094371	0.0023247
Brain_Substantia_nigra	Hospitalized COVID-19	17276	0.028483	0.049012	0.0093814	0.0012002
Breast_Mammary_Tissue	Hospitalized COVID-19	17276	-0.055979	-0.10764	0.013871	0.99997
Cells_Cultured_fibroblasts	Hospitalized COVID-19	17276	-0.0092032	-0.019718	0.0072306	0.89845
Cells_EBV-transformed_lymphocytes	Hospitalized COVID-19	17276	-0.005956	-0.012998	0.0053435	0.86749
Cervix_Ectocervix	Hospitalized COVID-19	17276	-0.026819	-0.052553	0.01336	0.97764
Cervix_Endocervix	Hospitalized COVID-19	17276	-0.032124	-0.063585	0.012739	0.99416
Colon_Sigmoid	Hospitalized COVID-19	17276	-0.025114	-0.049129	0.013749	0.96611
Colon_Transverse	Hospitalized COVID-19	17276	-0.040887	-0.075167	0.012574	0.99943
Esophagus_Gastroesophageal_Junction	Hospitalized COVID-19	17276	-0.02622	-0.05161	0.014112	0.9684
Esophagus_Mucosa	Hospitalized COVID-19	17276	-0.0095622	-0.018482	0.0084118	0.87217
Esophagus_Muscularis	Hospitalized COVID-19	17276	-0.026962	-0.053178	0.013689	0.97555
Fallopian_Tube	Hospitalized COVID-19	17276	-0.030793	-0.059732	0.012969	0.9912
Heart_Atrial_Appendage	Hospitalized COVID-19	17276	-0.0056714	-0.010181	0.01048	0.70581
Heart_Left_Ventricle	Hospitalized COVID-19	17276	-0.0042772	-0.0071391	0.0099831	0.66583
Kidney_Cortex	Hospitalized COVID-19	17276	-0.019358	-0.034011	0.0098809	0.97494
Kidney_Medulla	Hospitalized COVID-19	17276	-0.020102	-0.037166	0.010127	0.97642
Liver	Hospitalized COVID-19	17276	-0.019171	-0.034523	0.0069759	0.997
Lung	Hospitalized COVID-19	17276	-0.011721	-0.022655	0.010054	0.87816
Minor_Salivary_Gland	Hospitalized COVID-19	17276	-0.018413	-0.034263	0.010532	0.95978
Muscle_Skeletal	Hospitalized COVID-19	17276	-0.0041469	-0.0078457	0.0076687	0.70566
Nerve_Tibial	Hospitalized COVID-19	17276	-0.025156	-0.050623	0.01111	0.98822
Ovary	Hospitalized COVID-19	17276	-0.023779	-0.0482	0.010665	0.98711
Pancreas	Hospitalized COVID-19	17276	-0.0093898	-0.0157	0.0093403	0.84262
Pituitary	Hospitalized COVID-19	17276	0.02527	0.047093	0.0098667	0.0052219
Prostate	Hospitalized COVID-19	17276	-0.032235	-0.061141	0.013208	0.99266
Skin_Not_Sun_Exposed_Suprapubic	Hospitalized COVID-19	17276	-0.010547	-0.020333	0.0083875	0.8957
Skin_Sun_Exposed_Lower_leg	Hospitalized COVID-19	17276	-0.012212	-0.02369	0.0084188	0.92654
Small_Intestine_Terminal_Ileum	Hospitalized COVID-19	17276	-0.0323	-0.059386	0.010373	0.99907
Spleen	Hospitalized COVID-19	17276	-0.0012826	-0.0025417	0.0079447	0.56413
Stomach	Hospitalized COVID-19	17276	-0.040363	-0.073317	0.013178	0.9989
Testis	Hospitalized COVID-19	17276	-0.00018608	-0.00032115	0.0061833	0.512
Thyroid	Hospitalized COVID-19	17276	-0.010097	-0.019992	0.010739	0.82644
Uterus	Hospitalized COVID-19	17276	-0.023582	-0.048043	0.01198	0.97548
Vagina	Hospitalized COVID-19	17276	-0.019061	-0.036436	0.012122	0.94206
Whole_Blood	Hospitalized COVID-19	17276	0.0016371	0.0029589	0.006153	0.3951

## Sheet: Supplementary table 5
Supplementary Table 5.The significant drug targets at both COVID-19 and multi-site chronic pain
symbol	Trait	GENE	chr	start	end	GenomicLocus	CHR	P	A1	A2	b_SMR.x	se_SMR.x	p_SMR.x	p_SMR_multi.x	p_HEIDI.x	nsnp_HEIDI.x	b_SMR.y	se_SMR.y	p_SMR.y	p_SMR_multi.y	p_HEIDI.y	nsnp_HEIDI.y
Brain_Cerebellar_Hemisphere	Critical COVID-19
SFTPA2	Critical COVID-19	ENSG00000185303	10	81315608	81320153	32	10	1.6786e-06	A	G	-0.101225	0.0287622	0.000432535	0.00187777	0.145092	20	0.00868346	0.00415073	0.0364356	0.022046	0.0744774	20
Brain_Frontal_Cortex_BA9	Critical COVID-19
ANAPC4	Critical COVID-19	ENSG00000053900	4	25378835	25420120	16	4	4.6252e-05	T	G	0.0807753	0.0329053	0.0140971	0.0140971	0.0243007	20	0.0207619	0.00586009	0.000395693	0.000395693	0.322516	20
LIMD1	Critical COVID-19	ENSG00000144791	3	45596886	45727830	11	3	3.5566e-05	T	C	-0.0939439	0.0460755	0.0414587	0.0414587	0.132348	5	0.0202371	0.00789211	0.0103409	0.0103409	0.780262	5
SFTPA2	Critical COVID-19	ENSG00000185303	10	81315608	81320153	32	10	1.6786e-06	C	T	-0.137533	0.0390672	0.000430847	0.000430847	0.0753703	12	0.0108644	0.00548421	0.047587	0.047587	0.559549	13
Brain_Hippocampus	Critical COVID-19
ANAPC4	Critical COVID-19	ENSG00000053900	4	25378835	25420120	16	4	4.6252e-05	T	G	0.110007	0.0453627	0.0153063	0.0153063	0.0261626	20	0.0282754	0.00818326	0.000549739	0.000549739	0.628957	20
Brain_Putamen_basal_ganglia	Critical COVID-19
ACSF3	Critical COVID-19	ENSG00000176715	16	89154783	89222254	41	16	3.5345e-08	C	T	0.129203	0.0300439	1.70428e-05	1.70428e-05	0.0497882	20	-0.0152773	0.00468168	0.00110159	0.00110159	0.142239	20
LIMD1	Critical COVID-19	ENSG00000144791	3	45596886	45727830	11	3	3.5566e-05	A	G	-0.0743823	0.0359337	0.0384538	0.0384538	0.0462139	9	0.0159847	0.00613319	0.00915345	0.00915345	0.430387	9
Amygdala	Critical COVID-19
ACSF3	Critical COVID-19	ENSG00000176715	16	89154783	89222254	41	16	3.5345e-08	G	A	0.11376	0.033528	0.000691388	0.000691388	0.0694061	20	-0.0111413	0.00521022	0.0324883	0.0324883	0.144884	20
ANAPC4	Critical COVID-19	ENSG00000053900	4	25378835	25420120	16	4	4.6252e-05	T	G	0.080005	0.0328314	0.0148159	0.0148159	0.0120516	20	0.0205639	0.00589283	0.00048364	0.00048364	0.283588	20
Brain_Cerebellum	Critical COVID-19
SF3B1	Critical COVID-19	ENSG00000115524	2	198254508	198299815	10	2	3.67e-05	T	C	-0.200287	0.0993851	0.0438769	0.0438769	0.91232	10	-0.0241249	0.0110009	0.0283072	0.0283072	0.57475	10
XRCC3	Critical COVID-19	ENSG00000126215	14	104163946	104181841	39	14	3.76e-05	C	T	0.149684	0.0478623	0.00176363	0.00176363	0.0430876	12	0.0312962	0.00867602	0.000309508	0.000309508	0.387765	12
ZCCHC4	Critical COVID-19	ENSG00000168228	4	25314407	25372005	16	4	6.05e-06	G	C	0.180386	0.0782896	0.0212177	0.0212177	0.192191	3	0.0244998	0.00939391	0.00910584	0.00910584	0.518843	3
Brain_Nucleus_accumbens_basal_ganglia	Critical COVID-19
ANAPC4	Critical COVID-19	ENSG00000053900	4	25378835	25420120	16	4	4.6252e-05	T	G	0.0801702	0.0318855	0.0119264	0.0119264	0.072307	20	0.0206064	0.00552544	0.000191961	0.000191961	0.515607	20
Lung	Critical COVID-19
ANAPC4	Critical COVID-19	ENSG00000053900	4	25378835	25420120	16	4	4.6252e-05	C	T	0.110503	0.0461946	0.0167513	0.0167513	0.433724	7	0.0273466	0.00705948	0.000107179	0.000179607	0.786728	20
Whole blood	Critical COVID-19
ANAPC4	Critical COVID-19	ENSG00000053900	4	25378835	25420120	16	4	4.63e-05	T	C	0.221674	0.0863324	0.0102383	0.0102383	0.0179039	20	0.0538073	0.014958	0.000321619	0.000321619	0.725892	20
BAG5	Critical COVID-19	ENSG00000166170	14	104022881	104029168	39	14	4.62e-07	A	G	0.603948	0.187472	0.00127504	0.00127504	0.593704	10	0.0741907	0.0231018	0.00132059	0.00132059	0.168124	10
KLC1	Critical COVID-19	ENSG00000126214	14	104028233	104167888	39	14	2.66e-05	A	G	0.27904	0.0724371	0.000117078	0.000473762	0.133898	20	0.0500029	0.0124061	5.57e-05	0.000185467	0.125441	20
VPS33B	Critical COVID-19	ENSG00000184056	15	91541646	91565833	40	15	2.33e-08	T	C	-0.102741	0.0517848	0.0472556	0.073719	0.30754	20	-0.0536979	0.00966839	2.79e-08	1.47e-07	0.180913	20
XRCC3	Critical COVID-19	ENSG00000126215	14	104163946	104181841	39	14	3.76e-05	T	C	0.184798	0.0523954	0.000420317	0.000420317	0.0460818	20	0.0381332	0.00906113	2.57e-05	2.57e-05	0.100726	20
ZCCHC4	Critical COVID-19	ENSG00000168228	4	25314407	25372005	16	4	6.05e-06	G	C	0.170331	0.0851196	0.0453844	0.0453844	0.0625702	18	0.0608523	0.0177141	0.000592008	0.000592008	0.104295	18
ENCODE	Critical COVID-19
ANAPC4	Critical COVID-19	ENSG00000053900	16	25373835	25425120	16	4	4.6252e-05	T	C	0.0785336	0.0297208	0.00823261	0.00636406	0.0300991	20	0.0195316	0.0049389	7.66487e-05	6.7017e-05	0.198416	20
BAG5	Critical COVID-19	ENSG00000166170	39	104017881	104034168	39	14	4.6223e-07	G	T	0.477861	0.119386	6.26336e-05	0.00539772	0.0453167	20	0.0568228	0.0147085	0.000111884	0.000882153	0.0485603	20
FAM120AOS	Critical COVID-19	ENSG00000188938	29	96203776	96220874	29	9	0.0001107	A	T	-0.275282	0.111384	0.0134559	0.0780606	0.051352	20	-0.0603225	0.0191626	0.00164428	0.00111122	0.0694169	20
ITSN1	Critical COVID-19	ENSG00000205726	52	35009706	35277165	52	21	7.6985e-05	A	G	0.0698641	0.0243423	0.00410381	2.25161e-08	0.291103	20	0.0103411	0.00413929	0.0124798	0.011733	0.0366396	20
KLC1	Critical COVID-19	ENSG00000126214	39	104023233	104172888	39	14	2.6577e-05	A	G	0.16566	0.0404399	4.1953e-05	0.0155139	0.111773	20	0.0296857	0.00688295	1.61106e-05	0.000260785	0.109525	20
MARS2	Critical COVID-19	ENSG00000247626	10	198565087	198578113	10	2	3.2455e-06	T	C	0.301436	0.0693488	1.38223e-05	0.00253351	0.343362	20	0.0516607	0.0121736	2.19888e-05	0.000134755	0.867771	20
ENCODE	COVID-19
FAM120AOS	COVID-19	ENSG00000188938	9	96208776	96215874	22	9	7.3608e-05	A	T	-0.121745	0.03575	0.000660569	0.0116853	0.138065	20	-0.0603225	0.0191626	0.00164428	0.00111122	0.0694169	20
Whole blood	COVID-19
ANAPC4	COVID-19	ENSG00000053900	4	25378835	25420120	13	4	0.00015039	T	C	0.0582925	0.0269357	0.0304543	0.0304543	0.0630696	20	0.0538073	0.014958	0.000321619	0.000321619	0.725892	20
VPS33B	COVID-19	ENSG00000184056	15	91541646	91565833	30	15	2.2075e-08	T	C	-0.034669	0.0162229	0.0325946	0.0253789	0.157443	20	-0.0536979	0.00966839	2.79259e-08	1.4653e-07	0.180913	20
ZCCHC4	COVID-19	ENSG00000168228	4	25314407	25372005	13	4	4.1083e-05	G	C	0.0717116	0.0292473	0.0142103	0.0142103	0.0415321	18	0.0608523	0.0177141	0.000592008	0.000592008	0.104295	18
Brain_Frontal_Cortex_BA9	COVID-19
RBM6	COVID-19	ENSG00000004534	3	49977440	50137478	8	3	1.7341e-07	G	C	-0.0228729	0.0115889	0.0484156	0.0484156	0.651893	20	-0.0281478	0.00657517	1.86111e-05	1.86111e-05	0.0126871	20
Brain_Cortex	COVID-19
MST1R	COVID-19	ENSG00000164078	3	49924435	49941299	8	3	3.5199e-06	G	A	0.0244331	0.0116924	0.0366487	0.0366487	0.0611205	10	0.0276597	0.00739844	0.000185056	0.000185056	0.027545	10
Brain_Caudate_basal_ganglia	COVID-19
RBM6	COVID-19	ENSG00000004534	3	49977440	50137478	8	3	1.7341e-07	C	T	-0.0385219	0.0188475	0.0409664	0.0409664	0.0514586	20	-0.0311259	0.00703335	9.62317e-06	9.62317e-06	0.0547456	20
Brain_Hippocampus	COVID-19
RBM6	COVID-19	ENSG00000004534	3	49977440	50137478	8	3	1.7341e-07	A	T	-0.0291505	0.0147099	0.0475141	0.0475141	0.751181	20	-0.0364238	0.00892218	4.45747e-05	4.45747e-05	0.0370961	20
Brain_Hypothalamus	COVID-19
RBM6	COVID-19	ENSG00000004534	3	49977440	50137478	8	3	1.7341e-07	A	G	-0.0286397	0.0135312	0.0342958	0.0342958	0.47788	20	-0.0332158	0.0080817	3.95653e-05	3.95653e-05	0.0202633	20
Brain_Nucleus_accumbens_basal_ganglia	COVID-19
RBM6	COVID-19	ENSG00000004534	3	49977440	50137478	8	3	1.7341e-07	A	G	-0.0233151	0.0108056	0.0309522	0.0309522	0.471433	20	-0.0267744	0.00617622	1.45704e-05	1.45704e-05	0.0181446	20
Brain_Putamen_basal_ganglia	COVID-19
RBM6	COVID-19	ENSG00000004534	3	49977440	50137478	8	3	1.7341e-07	G	C	-0.0220481	0.0112338	0.0496859	0.0496859	0.481881	20	-0.0271327	0.00650412	3.02434e-05	3.02434e-05	0.0687436	20
Anterior_cingulate_cortex_BA24	COVID-19
ANAPC4	COVID-19	ENSG00000053900	4	25378835	25420120	13	4	0.00015039	T	C	0.0202113	0.010251	0.0486509	0.0486509	0.0569944	20	0.0255348	0.0130178	0.049817	0.15895	0.0270944	20

## Sheet: Supplementary table 6
Supplementary Table 6.The result of GO pathway analysis in the pleiotropic genes
ONTOLOGY	ID	Trait	Description	GeneRatio	BgRatio	pvalue	p.adjust	qvalue	geneID	Count
BP	GO:0019221	Critical COVID-19	cytokine-mediated signaling pathway	20/143	496/18903	1.07889e-09	2.43614e-06	2.26341e-06	OAS1/TYK2/OAS3/OAS2/CCRL2/CCR2/NR1H2/ECM1/IFNAR2/CCR5/JAK1/DCST1/CCR1/MST1R/CXCR6/XCR1/CCR9/CCR3/TRAIP/IL10RB	20
BP	GO:0070098	Critical COVID-19	chemokine-mediated signaling pathway	8/143	90/18903	4.04896e-07	0.000441027	0.000409755	CCRL2/CCR2/CCR5/CCR1/CXCR6/XCR1/CCR9/CCR3	8
BP	GO:1990868	Critical COVID-19	response to chemokine	8/143	98/18903	7.81269e-07	0.000441027	0.000409755	CCRL2/CCR2/CCR5/CCR1/CXCR6/XCR1/CCR9/CCR3	8
BP	GO:1990869	Critical COVID-19	cellular response to chemokine	8/143	98/18903	7.81269e-07	0.000441027	0.000409755	CCRL2/CCR2/CCR5/CCR1/CXCR6/XCR1/CCR9/CCR3	8
BP	GO:0010977	Critical COVID-19	negative regulation of neuron projection development	9/143	142/18903	1.34152e-06	0.000594886	0.000552705	SEMA3F/WNT3/BCL11A/TRIM46/BAG5/EFNA1/AMIGO3/DCC/SEMA4A	9
BP	GO:0060337	Critical COVID-19	type I interferon signaling pathway	7/143	75/18903	1.58074e-06	0.000594886	0.000552705	OAS1/TYK2/OAS3/OAS2/IFNAR2/JAK1/DCST1	7
BP	GO:0071357	Critical COVID-19	cellular response to type I interferon	7/143	77/18903	1.89127e-06	0.000610069	0.000566812	OAS1/TYK2/OAS3/OAS2/IFNAR2/JAK1/DCST1	7
BP	GO:0034340	Critical COVID-19	response to type I interferon	7/143	83/18903	3.14434e-06	0.000887489	0.000824561	OAS1/TYK2/OAS3/OAS2/IFNAR2/JAK1/DCST1	7
BP	GO:0007204	Critical COVID-19	positive regulation of cytosolic calcium ion concentration	10/143	205/18903	3.68973e-06	0.000925713	0.000860075	ITPR3/CCRL2/CCR2/CCR5/CCR1/CXCR6/XCR1/CCR9/TAC4/CCR3	10
BP	GO:0031345	Critical COVID-19	negative regulation of cell projection organization	9/143	194/18903	1.71283e-05	0.00386757	0.00359334	SEMA3F/WNT3/BCL11A/TRIM46/BAG5/EFNA1/AMIGO3/DCC/SEMA4A	9
BP	GO:0019722	Critical COVID-19	calcium-mediated signaling	9/143	208/18903	2.97099e-05	0.00609863	0.0056662	CCRL2/CCR2/CCR5/CCR1/CXCR6/XCR1/CCR9/CCR3/MAPT	9
BP	GO:0001960	Critical COVID-19	negative regulation of cytokine-mediated signaling pathway	6/143	89/18903	5.85339e-05	0.0110141	0.0102332	OAS1/OAS3/NR1H2/ECM1/DCST1/TRAIP	6
BP	GO:0060761	Critical COVID-19	negative regulation of response to cytokine stimulus	6/143	94/18903	7.95173e-05	0.0138115	0.0128322	OAS1/OAS3/NR1H2/ECM1/DCST1/TRAIP	6
BP	GO:0010721	Critical COVID-19	negative regulation of cell development	8/143	188/18903	9.34056e-05	0.015065	0.0139968	SEMA3F/LTF/WNT3/BCL11A/TRIM46/SOX11/DCC/SEMA4A	8
BP	GO:0050771	Critical COVID-19	negative regulation of axonogenesis	5/143	65/18903	0.00013247	0.0199256	0.0185128	SEMA3F/WNT3/TRIM46/DCC/SEMA4A	5
BP	GO:0019932	Critical COVID-19	second-messenger-mediated signaling	10/143	314/18903	0.000141191	0.0199256	0.0185128	ITPR3/CCRL2/CCR2/CCR5/CCR1/CXCR6/XCR1/CCR9/CCR3/MAPT	10
BP	GO:0061387	Critical COVID-19	regulation of extent of cell growth	6/143	108/18903	0.000171394	0.0227651	0.0211509	SEMA3F/WNT3/TRIM46/MAPT/DCC/SEMA4A	6
BP	GO:0050770	Critical COVID-19	regulation of axonogenesis	7/143	156/18903	0.000186434	0.0233872	0.0217289	SEMA3F/WNT3/TRIM46/EFNA1/MAPT/DCC/SEMA4A	7
BP	GO:0048640	Critical COVID-19	negative regulation of developmental growth	6/143	115/18903	0.000241364	0.0285597	0.0265346	SEMA3F/WNT3/BCL11A/TRIM46/DCC/SEMA4A	6
BP	GO:0098586	Critical COVID-19	cellular response to virus	6/143	116/18903	0.000252964	0.0285597	0.0265346	OAS1/TYK2/OAS3/IFNAR2/JAK1/IL10RB	6
BP	GO:0030517	Critical COVID-19	negative regulation of axon extension	4/143	45/18903	0.000367719	0.0395386	0.0367351	SEMA3F/WNT3/TRIM46/SEMA4A	4
BP	GO:0060339	Critical COVID-19	negative regulation of type I interferon-mediated signaling pathway	3/143	20/18903	0.000439748	0.0451341	0.0419339	OAS1/OAS3/DCST1	3
MF	GO:0016493	Critical COVID-19	C-C chemokine receptor activity	8/151	23/18432	7.43675e-12	1.85006e-09	1.65007e-09	CCRL2/CCR2/CCR5/CCR1/CXCR6/XCR1/CCR9/CCR3	8
MF	GO:0019957	Critical COVID-19	C-C chemokine binding	8/151	24/18432	1.10782e-11	1.85006e-09	1.65007e-09	CCRL2/CCR2/CCR5/CCR1/CXCR6/XCR1/CCR9/CCR3	8
MF	GO:0001637	Critical COVID-19	G protein-coupled chemoattractant receptor activity	8/151	26/18432	2.32088e-11	1.93793e-09	1.72844e-09	CCRL2/CCR2/CCR5/CCR1/CXCR6/XCR1/CCR9/CCR3	8
MF	GO:0004950	Critical COVID-19	chemokine receptor activity	8/151	26/18432	2.32088e-11	1.93793e-09	1.72844e-09	CCRL2/CCR2/CCR5/CCR1/CXCR6/XCR1/CCR9/CCR3	8
MF	GO:0019956	Critical COVID-19	chemokine binding	8/151	33/18432	1.9651e-10	1.31269e-08	1.17079e-08	CCRL2/CCR2/CCR5/CCR1/CXCR6/XCR1/CCR9/CCR3	8
MF	GO:0004896	Critical COVID-19	cytokine receptor activity	10/151	97/18432	6.89821e-09	3.84e-07	3.4249e-07	CCRL2/CCR2/IFNAR2/CCR5/CCR1/CXCR6/XCR1/CCR9/CCR3/IL10RB	10
MF	GO:0140375	Critical COVID-19	immune receptor activity	10/151	148/18432	3.91409e-07	1.86758e-05	1.6657e-05	CCRL2/CCR2/IFNAR2/CCR5/CCR1/CXCR6/XCR1/CCR9/CCR3/IL10RB	10
MF	GO:0008528	Critical COVID-19	G protein-coupled peptide receptor activity	9/151	147/18432	3.4443e-06	0.0001438	0.000128255	CRHR1/CCRL2/CCR2/CCR5/CCR1/CXCR6/XCR1/CCR9/CCR3	9
MF	GO:0001653	Critical COVID-19	peptide receptor activity	9/151	153/18432	4.78339e-06	0.000177517	0.000158327	CRHR1/CCRL2/CCR2/CCR5/CCR1/CXCR6/XCR1/CCR9/CCR3	9
MF	GO:0019955	Critical COVID-19	cytokine binding	8/151	144/18432	2.47582e-05	0.000826924	0.000737534	CCRL2/CCR2/CCR5/CCR1/CXCR6/XCR1/CCR9/CCR3	8
MF	GO:0004435	Critical COVID-19	phosphatidylinositol phospholipase C activity	4/151	26/18432	5.62323e-05	0.00170742	0.00152285	PLCL1/CCR5/PLCD3/CCR1	4
MF	GO:0004629	Critical COVID-19	phospholipase C activity	4/151	29/18432	8.76454e-05	0.00243946	0.00217576	PLCL1/CCR5/PLCD3/CCR1	4
MF	GO:0001664	Critical COVID-19	G protein-coupled receptor binding	9/151	289/18432	0.000640794	0.0164635	0.0146838	MLN/TYK2/WNT3/GNAT1/CCRL2/CCR2/JAK1/RTP3/TAC4	9
MF	GO:0008081	Critical COVID-19	phosphoric diester hydrolase activity	5/151	88/18432	0.00078329	0.0186871	0.016667	PDE4A/PLCL1/CCR5/PLCD3/CCR1	5
MF	GO:0046875	Critical COVID-19	ephrin receptor binding	3/151	29/18432	0.00168451	0.0375083	0.0334537	EFNA3/EFNA1/EFNA4	3
MF	GO:0005178	Critical COVID-19	integrin binding	6/151	156/18432	0.00181478	0.0378836	0.0337884	ICAM3/ICAM1/ICAM4/ICAM5/ADAM15/UTRN	6
MF	GO:0070566	Critical COVID-19	adenylyltransferase activity	3/151	31/18432	0.00204756	0.0402286	0.0358799	OAS1/OAS3/OAS2	3
MF	GO:0005131	Critical COVID-19	growth hormone receptor binding	2/151	10/18432	0.00287359	0.0533211	0.0475571	TYK2/JAK1	2
BP	GO:0019221	Hospitalized COVID-19	cytokine-mediated signaling pathway	21/144	496/18903	1.86168e-10	4.1106e-07	3.8821e-07	OAS1/TYK2/OAS3/OAS2/CCRL2/CCR2/NR1H2/ECM1/IFNAR2/CCR5/JAK1/DCST1/CCR1/MST1R/CSF2/CXCR6/XCR1/CCR9/CCR3/TRAIP/IL10RB	21
BP	GO:0070098	Hospitalized COVID-19	chemokine-mediated signaling pathway	8/144	90/18903	4.2706e-07	0.000454698	0.000429422	CCRL2/CCR2/CCR5/CCR1/CXCR6/XCR1/CCR9/CCR3	8
BP	GO:1990868	Hospitalized COVID-19	response to chemokine	8/144	98/18903	8.23728e-07	0.000454698	0.000429422	CCRL2/CCR2/CCR5/CCR1/CXCR6/XCR1/CCR9/CCR3	8
BP	GO:1990869	Hospitalized COVID-19	cellular response to chemokine	8/144	98/18903	8.23728e-07	0.000454698	0.000429422	CCRL2/CCR2/CCR5/CCR1/CXCR6/XCR1/CCR9/CCR3	8
BP	GO:0060337	Hospitalized COVID-19	type I interferon signaling pathway	7/144	75/18903	1.65628e-06	0.000729179	0.000688646	OAS1/TYK2/OAS3/OAS2/IFNAR2/JAK1/DCST1	7
BP	GO:0071357	Hospitalized COVID-19	cellular response to type I interferon	7/144	77/18903	1.98146e-06	0.000729179	0.000688646	OAS1/TYK2/OAS3/OAS2/IFNAR2/JAK1/DCST1	7
BP	GO:0034340	Hospitalized COVID-19	response to type I interferon	7/144	83/18903	3.29339e-06	0.00103883	0.000981082	OAS1/TYK2/OAS3/OAS2/IFNAR2/JAK1/DCST1	7
BP	GO:0007204	Hospitalized COVID-19	positive regulation of cytosolic calcium ion concentration	10/144	205/18903	3.92808e-06	0.00108415	0.00102388	ITPR3/CCRL2/CCR2/CCR5/CCR1/CXCR6/XCR1/CCR9/TAC4/CCR3	10
BP	GO:0019722	Hospitalized COVID-19	calcium-mediated signaling	9/144	208/18903	3.13926e-05	0.00770164	0.00727353	CCRL2/CCR2/CCR5/CCR1/CXCR6/XCR1/CCR9/CCR3/MAPT	9
BP	GO:0007259	Hospitalized COVID-19	receptor signaling pathway via JAK-STAT	8/144	172/18903	5.25523e-05	0.0116036	0.0109585	TYK2/CCR2/IFNAR2/JAK1/IL3/CSF2/MST1/IL10RB	8
BP	GO:0001960	Hospitalized COVID-19	negative regulation of cytokine-mediated signaling pathway	6/144	89/18903	6.08501e-05	0.0122143	0.0115353	OAS1/OAS3/NR1H2/ECM1/DCST1/TRAIP	6
BP	GO:0097696	Hospitalized COVID-19	receptor signaling pathway via STAT	8/144	183/18903	8.12646e-05	0.014037	0.0132567	TYK2/CCR2/IFNAR2/JAK1/IL3/CSF2/MST1/IL10RB	8
BP	GO:0060761	Hospitalized COVID-19	negative regulation of response to cytokine stimulus	6/144	94/18903	8.26453e-05	0.014037	0.0132567	OAS1/OAS3/NR1H2/ECM1/DCST1/TRAIP	6
BP	GO:0019932	Hospitalized COVID-19	second-messenger-mediated signaling	10/144	314/18903	0.000149537	0.0235841	0.0222731	ITPR3/CCRL2/CCR2/CCR5/CCR1/CXCR6/XCR1/CCR9/CCR3/MAPT	10
BP	GO:0098586	Hospitalized COVID-19	cellular response to virus	6/144	116/18903	0.000262658	0.0386632	0.036514	OAS1/TYK2/OAS3/IFNAR2/JAK1/IL10RB	6
MF	GO:0016493	Hospitalized COVID-19	C-C chemokine receptor activity	8/150	23/18432	7.04788e-12	1.74291e-09	1.59149e-09	CCRL2/CCR2/CCR5/CCR1/CXCR6/XCR1/CCR9/CCR3	8
MF	GO:0019957	Hospitalized COVID-19	C-C chemokine binding	8/150	24/18432	1.04994e-11	1.74291e-09	1.59149e-09	CCRL2/CCR2/CCR5/CCR1/CXCR6/XCR1/CCR9/CCR3	8
MF	GO:0001637	Hospitalized COVID-19	G protein-coupled chemoattractant receptor activity	8/150	26/18432	2.19984e-11	1.82587e-09	1.66725e-09	CCRL2/CCR2/CCR5/CCR1/CXCR6/XCR1/CCR9/CCR3	8
MF	GO:0004950	Hospitalized COVID-19	chemokine receptor activity	8/150	26/18432	2.19984e-11	1.82587e-09	1.66725e-09	CCRL2/CCR2/CCR5/CCR1/CXCR6/XCR1/CCR9/CCR3	8
MF	GO:0019956	Hospitalized COVID-19	chemokine binding	8/150	33/18432	1.86325e-10	1.2372e-08	1.12972e-08	CCRL2/CCR2/CCR5/CCR1/CXCR6/XCR1/CCR9/CCR3	8
MF	GO:0004896	Hospitalized COVID-19	cytokine receptor activity	10/150	97/18432	6.4692e-09	3.57962e-07	3.26865e-07	CCRL2/CCR2/IFNAR2/CCR5/CCR1/CXCR6/XCR1/CCR9/CCR3/IL10RB	10
MF	GO:0140375	Hospitalized COVID-19	immune receptor activity	10/150	148/18432	3.6799e-07	1.74532e-05	1.5937e-05	CCRL2/CCR2/IFNAR2/CCR5/CCR1/CXCR6/XCR1/CCR9/CCR3/IL10RB	10
MF	GO:0008528	Hospitalized COVID-19	G protein-coupled peptide receptor activity	9/150	147/18432	3.26092e-06	0.000135328	0.000123572	CRHR1/CCRL2/CCR2/CCR5/CCR1/CXCR6/XCR1/CCR9/CCR3	9
MF	GO:0001653	Hospitalized COVID-19	peptide receptor activity	9/150	153/18432	4.53002e-06	0.000167108	0.00015259	CRHR1/CCRL2/CCR2/CCR5/CCR1/CXCR6/XCR1/CCR9/CCR3	9
MF	GO:0019955	Hospitalized COVID-19	cytokine binding	8/150	144/18432	2.36005e-05	0.000783535	0.000715466	CCRL2/CCR2/CCR5/CCR1/CXCR6/XCR1/CCR9/CCR3	8
MF	GO:0001664	Hospitalized COVID-19	G protein-coupled receptor binding	9/150	289/18432	0.000610819	0.0184356	0.0168341	MLN/TYK2/WNT3/GNAT1/CCRL2/CCR2/JAK1/RTP3/TAC4	9
MF	GO:0004435	Hospitalized COVID-19	phosphatidylinositol phospholipase C activity	3/150	26/18432	0.00119721	0.0331227	0.0302452	CCR5/PLCD3/CCR1	3
MF	GO:0004629	Hospitalized COVID-19	phospholipase C activity	3/150	29/18432	0.00165278	0.0388377	0.0354637	CCR5/PLCD3/CCR1	3
MF	GO:0046875	Hospitalized COVID-19	ephrin receptor binding	3/150	29/18432	0.00165278	0.0388377	0.0354637	EFNA3/EFNA1/EFNA4	3
MF	GO:0005178	Hospitalized COVID-19	integrin binding	6/150	156/18432	0.00175471	0.0388377	0.0354637	ICAM3/ICAM1/ICAM4/ICAM5/ADAM15/UTRN	6
MF	GO:0070566	Hospitalized COVID-19	adenylyltransferase activity	3/150	31/18432	0.00200916	0.0416901	0.0380683	OAS1/OAS3/OAS2	3
BP	GO:0019221	COVID-19	cytokine-mediated signaling pathway	15/117	496/18903	4.22505e-07	0.000746566	0.000712922	OAS1/OAS3/OAS2/CCR2/NR1H2/ECM1/IFNAR2/CCR5/CCR1/MST1R/CXCR6/XCR1/CCR9/CCR3/TRAIP	15
BP	GO:0070098	COVID-19	chemokine-mediated signaling pathway	7/117	90/18903	1.41982e-06	0.00111503	0.00106478	CCR2/CCR5/CCR1/CXCR6/XCR1/CCR9/CCR3	7
BP	GO:1990868	COVID-19	response to chemokine	7/117	98/18903	2.52412e-06	0.00111503	0.00106478	CCR2/CCR5/CCR1/CXCR6/XCR1/CCR9/CCR3	7
BP	GO:1990869	COVID-19	cellular response to chemokine	7/117	98/18903	2.52412e-06	0.00111503	0.00106478	CCR2/CCR5/CCR1/CXCR6/XCR1/CCR9/CCR3	7
BP	GO:0007204	COVID-19	positive regulation of cytosolic calcium ion concentration	8/117	205/18903	4.14184e-05	0.0146373	0.0139776	ITPR3/CCR2/CCR5/CCR1/CXCR6/XCR1/CCR9/CCR3	8
MF	GO:0016493	COVID-19	C-C chemokine receptor activity	7/121	23/18432	9.90738e-11	1.71963e-08	1.61054e-08	CCR2/CCR5/CCR1/CXCR6/XCR1/CCR9/CCR3	7
MF	GO:0019957	COVID-19	C-C chemokine binding	7/121	24/18432	1.39112e-10	1.71963e-08	1.61054e-08	CCR2/CCR5/CCR1/CXCR6/XCR1/CCR9/CCR3	7
MF	GO:0001637	COVID-19	G protein-coupled chemoattractant receptor activity	7/121	26/18432	2.61541e-10	1.71963e-08	1.61054e-08	CCR2/CCR5/CCR1/CXCR6/XCR1/CCR9/CCR3	7
MF	GO:0004950	COVID-19	chemokine receptor activity	7/121	26/18432	2.61541e-10	1.71963e-08	1.61054e-08	CCR2/CCR5/CCR1/CXCR6/XCR1/CCR9/CCR3	7
MF	GO:0019956	COVID-19	chemokine binding	7/121	33/18432	1.63529e-09	8.6016e-08	8.05593e-08	CCR2/CCR5/CCR1/CXCR6/XCR1/CCR9/CCR3	7
MF	GO:0004896	COVID-19	cytokine receptor activity	8/121	97/18432	2.42412e-07	1.06257e-05	9.95163e-06	CCR2/IFNAR2/CCR5/CCR1/CXCR6/XCR1/CCR9/CCR3	8
MF	GO:0140375	COVID-19	immune receptor activity	8/121	148/18432	5.9822e-06	0.00022476	0.000210501	CCR2/IFNAR2/CCR5/CCR1/CXCR6/XCR1/CCR9/CCR3	8
MF	GO:0019955	COVID-19	cytokine binding	7/121	144/18432	4.61292e-05	0.0015165	0.00142029	CCR2/CCR5/CCR1/CXCR6/XCR1/CCR9/CCR3	7
MF	GO:0008528	COVID-19	G protein-coupled peptide receptor activity	7/121	147/18432	5.25973e-05	0.00153701	0.0014395	CCR2/CCR5/CCR1/CXCR6/XCR1/CCR9/CCR3	7
MF	GO:0001653	COVID-19	peptide receptor activity	7/121	153/18432	6.77695e-05	0.00178234	0.00166927	CCR2/CCR5/CCR1/CXCR6/XCR1/CCR9/CCR3	7
MF	GO:0004435	COVID-19	phosphatidylinositol phospholipase C activity	3/121	26/18432	0.000642548	0.0153627	0.0143882	CCR5/PLCD3/CCR1	3
MF	GO:0004629	COVID-19	phospholipase C activity	3/121	29/18432	0.000890167	0.0180088	0.0168663	CCR5/PLCD3/CCR1	3
MF	GO:0046875	COVID-19	ephrin receptor binding	3/121	29/18432	0.000890167	0.0180088	0.0168663	EFNA3/EFNA1/EFNA4	3
MF	GO:0070566	COVID-19	adenylyltransferase activity	3/121	31/18432	0.00108463	0.0203756	0.019083	OAS1/OAS3/OAS2	3

## Sheet: Supplementary table 7
Supplementary Table 7.The result of KEGG Pathway Analysis in the pleiotropic genes
ID	Trait	Description	GeneRatio	BgRatio	pvalue	p.adjust	qvalue	geneID	Count
hsa05164	Critical COVID-19	Influenza A	19/107	171/8579	2.15088e-13	4.30177e-11	3.82631e-11	4938/3383/7297/4940/4939/3443/3452/3454/3449/4599/3455/2224/3716/7113/3446/3444/3448/3447/3451	19
hsa05162	Critical COVID-19	Measles	16/107	138/8579	1.04375e-11	1.04375e-09	9.28389e-10	4938/7297/4940/4939/3443/3452/3454/3449/4599/3455/3716/3446/3444/3448/3447/3451	16
hsa05160	Critical COVID-19	Hepatitis C	16/107	158/8579	8.36253e-11	5.57502e-09	4.95883e-09	4938/7297/4940/4939/3443/3452/3454/3449/4599/3455/3716/3446/3444/3448/3447/3451	16
hsa05167	Critical COVID-19	Kaposi sarcoma-associated herpesvirus infection	17/107	194/8579	2.04673e-10	1.02336e-08	9.10256e-09	3383/3710/7297/3443/3452/3454/3449/3455/1234/3716/1230/1232/3446/3444/3448/3447/3451	17
hsa04621	Critical COVID-19	NOD-like receptor signaling pathway	16/107	186/8579	9.66697e-10	3.86679e-08	3.4394e-08	4938/3710/7297/4940/4939/3443/3452/3454/3449/3455/3716/3446/3444/3448/3447/3451	16
hsa05169	Critical COVID-19	Epstein-Barr virus infection	16/107	202/8579	3.24649e-09	9.40048e-08	8.36148e-08	4938/3383/7297/4940/4939/3443/3452/3454/3449/3455/3716/3446/3444/3448/3447/3451	16
hsa05171	Critical COVID-19	Coronavirus disease - COVID-19	17/107	232/8579	3.29017e-09	9.40048e-08	8.36148e-08	4938/7297/4940/4939/3443/3452/3454/3449/4599/3455/3716/7113/3446/3444/3448/3447/3451	17
hsa04060	Critical COVID-19	Cytokine-cytokine receptor interaction	18/107	297/8579	2.18276e-08	5.45691e-07	4.85377e-07	3443/729230/3452/3454/3449/3455/1234/1230/10663/2829/10803/1232/3446/3444/3448/3447/3451/3588	18
hsa04630	Critical COVID-19	JAK-STAT signaling pathway	13/107	166/8579	1.24751e-07	2.77224e-06	2.46583e-06	7297/3443/3452/3454/3449/3455/3716/3446/3444/3448/3447/3451/3588	13
hsa05320	Critical COVID-19	Autoimmune thyroid disease	8/107	53/8579	2.50394e-07	5.00788e-06	4.45438e-06	3443/3452/3449/3446/3444/3448/3447/3451	8
hsa04620	Critical COVID-19	Toll-like receptor signaling pathway	10/107	104/8579	5.85485e-07	9.73782e-06	8.66154e-06	3443/3452/3454/3449/3455/3446/3444/3448/3447/3451	10
hsa04217	Critical COVID-19	Necroptosis	12/107	159/8579	5.88103e-07	9.73782e-06	8.66154e-06	7297/3443/3452/3454/3449/3455/3716/3446/3444/3448/3447/3451	12
hsa04650	Critical COVID-19	Natural killer cell mediated cytotoxicity	11/107	132/8579	6.65259e-07	9.73782e-06	8.66154e-06	3383/3443/3452/3454/3449/3455/3446/3444/3448/3447/3451	11
hsa05163	Critical COVID-19	Human cytomegalovirus infection	14/107	225/8579	6.81648e-07	9.73782e-06	8.66154e-06	3710/3443/3452/3449/1234/3716/1230/1232/3446/3444/3448/3447/3451/3588	14
hsa04151	Critical COVID-19	PI3K-Akt signaling pathway	17/107	359/8579	1.87265e-06	2.49687e-05	2.2209e-05	11140/26291/3443/3452/3454/1944/3449/3455/3716/7059/1942/3446/3444/3448/3447/3451/1945	17
hsa04622	Critical COVID-19	RIG-I-like receptor signaling pathway	8/107	71/8579	2.4969e-06	3.12113e-05	2.77616e-05	3443/3452/3449/3446/3444/3448/3447/3451	8
hsa04623	Critical COVID-19	Cytosolic DNA-sensing pathway	8/107	75/8579	3.79969e-06	4.47023e-05	3.97615e-05	3443/3452/3449/3446/3444/3448/3447/3451	8
hsa05161	Critical COVID-19	Hepatitis B	11/107	162/8579	5.03004e-06	5.58893e-05	4.97121e-05	7297/3443/3452/3454/3449/3716/3446/3444/3448/3447/3451	11
hsa05165	Critical COVID-19	Human papillomavirus infection	15/107	331/8579	1.36605e-05	0.000137804	0.000122573	7297/7473/3443/3452/3454/3449/4599/3455/3716/7059/3446/3444/3448/3447/3451	15
hsa05152	Critical COVID-19	Tuberculosis	11/107	180/8579	1.37804e-05	0.000137804	0.000122573	3443/3452/3329/3449/3716/3446/3444/3448/3447/3451/3588	11
hsa04061	Critical COVID-19	Viral protein interaction with cytokine and cytokine receptor	7/107	100/8579	0.000238219	0.00226875	0.002018	729230/1234/1230/2829/10803/1232/3588	7
hsa05170	Critical COVID-19	Human immunodeficiency virus 1 infection	10/107	212/8579	0.00029867	0.00271518	0.00241508	3710/3443/3452/3449/1234/3446/3444/3448/3447/3451	10
hsa05417	Critical COVID-19	Lipid and atherosclerosis	10/107	215/8579	0.000334242	0.00290645	0.00258521	3383/3443/3452/3329/3449/3446/3444/3448/3447/3451	10
hsa04936	Critical COVID-19	Alcoholic liver disease	8/107	142/8579	0.000379412	0.00316177	0.00281231	3443/3452/3449/3446/3444/3448/3447/3451	8
hsa05164	COVID-19	Influenza A	19/107	171/8579	2.15088e-13	4.30177e-11	3.82631e-11	4938/3383/7297/4940/4939/3443/3452/3454/3449/4599/3455/2224/3716/7113/3446/3444/3448/3447/3451	19
hsa05162	COVID-19	Measles	16/107	138/8579	1.04375e-11	1.04375e-09	9.28389e-10	4938/7297/4940/4939/3443/3452/3454/3449/4599/3455/3716/3446/3444/3448/3447/3451	16
hsa05160	COVID-19	Hepatitis C	16/107	158/8579	8.36253e-11	5.57502e-09	4.95883e-09	4938/7297/4940/4939/3443/3452/3454/3449/4599/3455/3716/3446/3444/3448/3447/3451	16
hsa05167	COVID-19	Kaposi sarcoma-associated herpesvirus infection	17/107	194/8579	2.04673e-10	1.02336e-08	9.10256e-09	3383/3710/7297/3443/3452/3454/3449/3455/1234/3716/1230/1232/3446/3444/3448/3447/3451	17
hsa04621	COVID-19	NOD-like receptor signaling pathway	16/107	186/8579	9.66697e-10	3.86679e-08	3.4394e-08	4938/3710/7297/4940/4939/3443/3452/3454/3449/3455/3716/3446/3444/3448/3447/3451	16
hsa05169	COVID-19	Epstein-Barr virus infection	16/107	202/8579	3.24649e-09	9.40048e-08	8.36148e-08	4938/3383/7297/4940/4939/3443/3452/3454/3449/3455/3716/3446/3444/3448/3447/3451	16
hsa05171	COVID-19	Coronavirus disease - COVID-19	17/107	232/8579	3.29017e-09	9.40048e-08	8.36148e-08	4938/7297/4940/4939/3443/3452/3454/3449/4599/3455/3716/7113/3446/3444/3448/3447/3451	17
hsa04060	COVID-19	Cytokine-cytokine receptor interaction	18/107	297/8579	2.18276e-08	5.45691e-07	4.85377e-07	3443/729230/3452/3454/3449/3455/1234/1230/10663/2829/10803/1232/3446/3444/3448/3447/3451/3588	18
hsa04630	COVID-19	JAK-STAT signaling pathway	13/107	166/8579	1.24751e-07	2.77224e-06	2.46583e-06	7297/3443/3452/3454/3449/3455/3716/3446/3444/3448/3447/3451/3588	13
hsa05320	COVID-19	Autoimmune thyroid disease	8/107	53/8579	2.50394e-07	5.00788e-06	4.45438e-06	3443/3452/3449/3446/3444/3448/3447/3451	8
hsa04620	COVID-19	Toll-like receptor signaling pathway	10/107	104/8579	5.85485e-07	9.73782e-06	8.66154e-06	3443/3452/3454/3449/3455/3446/3444/3448/3447/3451	10
hsa04217	COVID-19	Necroptosis	12/107	159/8579	5.88103e-07	9.73782e-06	8.66154e-06	7297/3443/3452/3454/3449/3455/3716/3446/3444/3448/3447/3451	12
hsa04650	COVID-19	Natural killer cell mediated cytotoxicity	11/107	132/8579	6.65259e-07	9.73782e-06	8.66154e-06	3383/3443/3452/3454/3449/3455/3446/3444/3448/3447/3451	11
hsa05163	COVID-19	Human cytomegalovirus infection	14/107	225/8579	6.81648e-07	9.73782e-06	8.66154e-06	3710/3443/3452/3449/1234/3716/1230/1232/3446/3444/3448/3447/3451/3588	14
hsa04151	COVID-19	PI3K-Akt signaling pathway	17/107	359/8579	1.87265e-06	2.49687e-05	2.2209e-05	11140/26291/3443/3452/3454/1944/3449/3455/3716/7059/1942/3446/3444/3448/3447/3451/1945	17
hsa04622	COVID-19	RIG-I-like receptor signaling pathway	8/107	71/8579	2.4969e-06	3.12113e-05	2.77616e-05	3443/3452/3449/3446/3444/3448/3447/3451	8
hsa04623	COVID-19	Cytosolic DNA-sensing pathway	8/107	75/8579	3.79969e-06	4.47023e-05	3.97615e-05	3443/3452/3449/3446/3444/3448/3447/3451	8
hsa05161	COVID-19	Hepatitis B	11/107	162/8579	5.03004e-06	5.58893e-05	4.97121e-05	7297/3443/3452/3454/3449/3716/3446/3444/3448/3447/3451	11
hsa05165	COVID-19	Human papillomavirus infection	15/107	331/8579	1.36605e-05	0.000137804	0.000122573	7297/7473/3443/3452/3454/3449/4599/3455/3716/7059/3446/3444/3448/3447/3451	15
hsa05152	COVID-19	Tuberculosis	11/107	180/8579	1.37804e-05	0.000137804	0.000122573	3443/3452/3329/3449/3716/3446/3444/3448/3447/3451/3588	11
hsa04061	COVID-19	Viral protein interaction with cytokine and cytokine receptor	7/107	100/8579	0.000238219	0.00226875	0.002018	729230/1234/1230/2829/10803/1232/3588	7
hsa05170	COVID-19	Human immunodeficiency virus 1 infection	10/107	212/8579	0.00029867	0.00271518	0.00241508	3710/3443/3452/3449/1234/3446/3444/3448/3447/3451	10
hsa05417	COVID-19	Lipid and atherosclerosis	10/107	215/8579	0.000334242	0.00290645	0.00258521	3383/3443/3452/3329/3449/3446/3444/3448/3447/3451	10
hsa04936	COVID-19	Alcoholic liver disease	8/107	142/8579	0.000379412	0.00316177	0.00281231	3443/3452/3449/3446/3444/3448/3447/3451	8
hsa05164	Hospitalized COVID-19	Influenza A	19/116	171/8579	9.83564e-13	2.19335e-10	1.98783e-10	4938/3383/7297/4940/4939/3443/5605/3452/3449/4599/3455/2224/3716/7113/3446/3444/3448/3447/3451	19
hsa05167	Hospitalized COVID-19	Kaposi sarcoma-associated herpesvirus infection	18/116	194/8579	8.78364e-11	9.79375e-09	8.8761e-09	3383/3710/7297/3443/5605/3452/3449/3455/1234/3716/1230/1437/1232/3446/3444/3448/3447/3451	18
hsa05160	Hospitalized COVID-19	Hepatitis C	16/116	158/8579	2.90706e-10	2.16091e-08	1.95844e-08	4938/7297/4940/4939/3443/5605/3452/3449/4599/3455/3716/3446/3444/3448/3447/3451	16
hsa05162	Hospitalized COVID-19	Measles	15/116	138/8579	4.0072e-10	2.23402e-08	2.02469e-08	4938/7297/4940/4939/3443/3452/3449/4599/3455/3716/3446/3444/3448/3447/3451	15
hsa05171	Hospitalized COVID-19	Coronavirus disease - COVID-19	18/116	232/8579	1.65483e-09	7.38055e-08	6.689e-08	4938/7297/4940/4939/6152/3443/3452/3449/4599/3455/3716/1437/7113/3446/3444/3448/3447/3451	18
hsa04630	Hospitalized COVID-19	JAK-STAT signaling pathway	15/116	166/8579	5.36442e-09	1.99378e-07	1.80696e-07	51588/7297/3443/3452/3449/3455/3716/3562/1437/3446/3444/3448/3447/3451/3588	15
hsa04060	Hospitalized COVID-19	Cytokine-cytokine receptor interaction	19/116	297/8579	1.38369e-08	4.40805e-07	3.99503e-07	3443/729230/3452/3449/3455/1234/1230/3562/1437/10663/2829/10803/1232/3446/3444/3448/3447/3451/3588	19
hsa04621	Hospitalized COVID-19	NOD-like receptor signaling pathway	15/116	186/8579	2.53717e-08	7.07235e-07	6.40969e-07	4938/3710/7297/4940/4939/3443/3452/3449/3455/3716/3446/3444/3448/3447/3451	15
hsa05169	Hospitalized COVID-19	Epstein-Barr virus infection	15/116	202/8579	7.66089e-08	1.8982e-06	1.72034e-06	4938/3383/7297/4940/4939/3443/3452/3449/3455/3716/3446/3444/3448/3447/3451	15
hsa04650	Hospitalized COVID-19	Natural killer cell mediated cytotoxicity	12/116	132/8579	1.87998e-07	4.19235e-06	3.79953e-06	3383/3443/5605/3452/3449/3455/1437/3446/3444/3448/3447/3451	12
hsa05163	Hospitalized COVID-19	Human cytomegalovirus infection	15/116	225/8579	3.15177e-07	6.38949e-06	5.7908e-06	3710/3443/5605/3452/3449/1234/3716/1230/1232/3446/3444/3448/3447/3451/3588	15
hsa05320	Hospitalized COVID-19	Autoimmune thyroid disease	8/116	53/8579	4.67828e-07	8.69381e-06	7.87922e-06	3443/3452/3449/3446/3444/3448/3447/3451	8
hsa04620	Hospitalized COVID-19	Toll-like receptor signaling pathway	10/116	104/8579	1.24181e-06	2.11579e-05	1.91754e-05	3443/5605/3452/3449/3455/3446/3444/3448/3447/3451	10
hsa04151	Hospitalized COVID-19	PI3K-Akt signaling pathway	18/116	359/8579	1.3283e-06	2.11579e-05	1.91754e-05	11140/26291/3443/5605/3452/1944/3449/3455/3716/3562/7059/1942/3446/3444/3448/3447/3451/1945	18
hsa04622	Hospitalized COVID-19	RIG-I-like receptor signaling pathway	8/116	71/8579	4.58737e-06	6.81989e-05	6.18088e-05	3443/3452/3449/3446/3444/3448/3447/3451	8
hsa04623	Hospitalized COVID-19	Cytosolic DNA-sensing pathway	8/116	75/8579	6.95493e-06	9.69344e-05	8.78518e-05	3443/3452/3449/3446/3444/3448/3447/3451	8
hsa04217	Hospitalized COVID-19	Necroptosis	11/116	159/8579	9.22397e-06	0.000120997	0.00010966	7297/3443/3452/3449/3455/3716/3446/3444/3448/3447/3451	11
hsa05161	Hospitalized COVID-19	Hepatitis B	11/116	162/8579	1.10248e-05	0.000136585	0.000123787	7297/3443/5605/3452/3449/3716/3446/3444/3448/3447/3451	11
hsa05165	Hospitalized COVID-19	Human papillomavirus infection	15/116	331/8579	3.6399e-05	0.000427209	0.00038718	7297/7473/3443/5605/3452/3449/4599/3455/3716/7059/3446/3444/3448/3447/3451	15
hsa05170	Hospitalized COVID-19	Human immunodeficiency virus 1 infection	11/116	212/8579	0.000131115	0.00146193	0.00132495	3710/3443/5605/3452/3449/1234/3446/3444/3448/3447/3451	11
hsa05152	Hospitalized COVID-19	Tuberculosis	10/116	180/8579	0.000153685	0.00163199	0.00147907	3443/3452/3449/3716/3446/3444/3448/3447/3451/3588	10
hsa04061	Hospitalized COVID-19	Viral protein interaction with cytokine and cytokine receptor	7/116	100/8579	0.000391159	0.00396493	0.00359342	729230/1234/1230/2829/10803/1232/3588	7
hsa04936	Hospitalized COVID-19	Alcoholic liver disease	8/116	142/8579	0.000652825	0.00632957	0.0057365	3443/3452/3449/3446/3444/3448/3447/3451	8
hsa05417	Hospitalized COVID-19	Lipid and atherosclerosis	9/116	215/8579	0.00247263	0.0229749	0.0208222	3383/3443/3452/3449/3446/3444/3448/3447/3451	9
